# Supplementary material for: Molecular mapping of QTL alleles of Brassica oleracea affecting days to flowering and photosensitivity in spring Brassica napus
Source: PLoS One. 2018 Jan 10;13(1):e0189723. doi: 10.1371/journal.pone.0189723 (PMC5761838; doi:10.1371/journal.pone.0189723)
Supplement: S2 File — (XLSX) [file pone.0189723.s002.xlsx]

## Sheet: Table A - S2 File
Supporting Information: S2 File
Table A. List of the genes on the chromosome C1 of Brassica napus.
GeneID	Aliases	description	other_designations	chromosome	genomic_nucleotide_accession.version	start_position_on_the_genomic_accession	end_position_on_the_genomic_accession	orientation	exon_count
106375217		GTP-binding protein At2g22870-like		C1	NC_027767.1	3982	5530	plus	4
106372762		uncharacterized LOC106372762		C1	NC_027767.1	41008	43356	minus	0
106372763		uncharacterized LOC106372763		C1	NC_027767.1	43416	45446	minus	2
106375224		uncharacterized LOC106375224		C1	NC_027767.1	50416	53615	minus	10
106375218		uncharacterized LOC106375218		C1	NC_027767.1	56653	59265	plus	4
106375219		probable serine/threonine-protein kinase WNK6		C1	NC_027767.1	59621	85447	plus	10
106375223		putative 60S ribosomal protein L30-1		C1	NC_027767.1	62892	63543	minus	2
106375221		chaperone protein dnaJ 15-like		C1	NC_027767.1	77943	80354	plus	11
106375222		putative 60S ribosomal protein L30-1		C1	NC_027767.1	85547	86246	minus	2
106374171		zinc finger protein 6-like		C1	NC_027767.1	90613	91491	plus	1
106374173		zinc finger protein 6-like		C1	NC_027767.1	91679	92621	minus	1
106375225		chaperone protein dnaJ 15-like		C1	NC_027767.1	103217	105598	minus	11
106372764		uncharacterized LOC106372764		C1	NC_027767.1	106785	108414	minus	2
106372766		uncharacterized LOC106372766		C1	NC_027767.1	108428	110369	minus	2
106375226		uncharacterized LOC106375226		C1	NC_027767.1	116961	120846	minus	2
106374174		monothiol glutaredoxin-S6-like		C1	NC_027767.1	152249	152821	minus	0
106375227		OTU domain-containing protein 6B-like		C1	NC_027767.1	153808	155461	minus	3
106374175		uncharacterized LOC106374175		C1	NC_027767.1	156204	156874	minus	3
106374176		glutaredoxin-C11-like		C1	NC_027767.1	159752	160471	plus	1
106375231		glutaredoxin-C14-like	BnaC08g32640D	C1	NC_027767.1	162310	162761	plus	1
106375230		monothiol glutaredoxin-S6-like		C1	NC_027767.1	163572	164149	minus	0
106375228		OTU domain-containing protein 6B-like		C1	NC_027767.1	165090	166785	minus	3
106375229		glutaredoxin-C11-like		C1	NC_027767.1	170656	171391	plus	1
106375232		glutaredoxin-C14	BnaA09g40320D	C1	NC_027767.1	173525	174121	plus	1
106375235		RING finger and CHY zinc finger domain-containing protein 1-like		C1	NC_027767.1	175808	178250	plus	12
106375233		protein TRANSPORT INHIBITOR RESPONSE 1	BnaA09g40340D	C1	NC_027767.1	178653	181313	minus	4
106374177		histone chaperone ASF1-like		C1	NC_027767.1	199884	200879	plus	1
106372767		gibberellin receptor GID1B-like		C1	NC_027767.1	209427	211533	plus	3
106375236	GID1B	gibberellin receptor GID1B	gibberellin receptor GID1B|BnaA09g55590D|gibberellin receptor 1B	C1	NC_027767.1	216369	217548	plus	1
106372768		uncharacterized LOC106372768		C1	NC_027767.1	220352	220924	plus	1
106375238		methyl-CpG-binding domain-containing protein 4-like		C1	NC_027767.1	221054	228271	plus	3
106375237		mitochondrial ubiquitin ligase activator of NFKB 1-like		C1	NC_027767.1	224236	226725	minus	12
106375239		protein ROOT PRIMORDIUM DEFECTIVE 1-like		C1	NC_027767.1	232109	233836	plus	1
106375240		probable zinc transporter cis4		C1	NC_027767.1	233900	234860	plus	1
106375241		uncharacterized LOC106375241		C1	NC_027767.1	235261	236554	minus	4
106374178		adenylate isopentenyltransferase 3, chloroplastic-like	BnaA09g55640D	C1	NC_027767.1	238650	240023	minus	1
106375242		cyclin-U3-1-like		C1	NC_027767.1	246761	248029	minus	3
106375243		RAN GTPase-activating protein 1-like		C1	NC_027767.1	248262	250535	plus	2
106375244		UPF0725 protein EMB2204-like		C1	NC_027767.1	286268	286741	minus	3
106372769		uncharacterized LOC106372769		C1	NC_027767.1	288395	289660	minus	3
106372771		UPF0725 protein EMB2204-like		C1	NC_027767.1	303171	304820	minus	6
106375246		phosphoenolpyruvate carboxylase kinase 1-like		C1	NC_027767.1	318443	319983	minus	2
106372772		uncharacterized LOC106372772		C1	NC_027767.1	327454	329349	plus	0
106374179		probable low-specificity L-threonine aldolase 1		C1	NC_027767.1	350274	352324	plus	0
106375247		uncharacterized LOC106375247		C1	NC_027767.1	379070	381592	minus	6
106374180		myosin-9-like		C1	NC_027767.1	383991	385883	plus	7
106374181		uncharacterized LOC106374181		C1	NC_027767.1	386731	387812	minus	3
106375248		plant intracellular Ras-group-related LRR protein 4-like		C1	NC_027767.1	418588	421668	minus	3
106375250		ankyrin repeat domain-containing protein 2-like	BnaC01g03120D	C1	NC_027767.1	424054	426207	minus	11
106375249		chloride channel protein CLC-e-like		C1	NC_027767.1	426334	430238	plus	6
106375251		tetraketide alpha-pyrone reductase 1-like		C1	NC_027767.1	430278	432048	plus	6
106372773		putative F-box/LRR-repeat protein At3g18150		C1	NC_027767.1	432106	433813	minus	3
106374182		AP-1 complex subunit sigma-1-like		C1	NC_027767.1	434625	436017	minus	6
106374184		AT-hook motif nuclear-localized protein 25-like		C1	NC_027767.1	437106	438530	minus	1
106375252		brefeldin A-inhibited guanine nucleotide-exchange protein 4		C1	NC_027767.1	443558	450484	minus	11
106374185		periodic tryptophan protein 1 homolog		C1	NC_027767.1	454012	456409	minus	14
106375254		uncharacterized protein At2g17340		C1	NC_027767.1	457141	459628	plus	12
106375253		xylem cysteine proteinase 1		C1	NC_027767.1	459664	461146	minus	4
106375255		CMP-sialic acid transporter 4-like		C1	NC_027767.1	461398	464009	minus	0
106374186		uncharacterized LOC106374186		C1	NC_027767.1	464873	465665	plus	1
106375257	CPK5-2.1, CPK5.1	calcium-dependent protein kinase 5	calcium-dependent protein kinase 5|BnaC01g03240D	C1	NC_027767.1	466540	469962	minus	8
106375258		monosaccharide-sensing protein 2-like		C1	NC_027767.1	477217	480731	plus	6
106375259		glutamate receptor 3.2		C1	NC_027767.1	480996	485370	minus	7
106372774		ubiquitin domain-containing protein DSK2a-like		C1	NC_027767.1	486684	487787	plus	4
106375137		zinc finger protein ZAT3-like		C1	NC_027767.1	488056	488886	plus	1
106375260		protein NLP2-like		C1	NC_027767.1	495221	500507	plus	6
106375262		isocitrate dehydrogenase [NAD] regulatory subunit 1, mitochondrial-like		C1	NC_027767.1	501850	505038	plus	4
106375261		glycerol-3-phosphate acyltransferase 3-like		C1	NC_027767.1	505118	507879	minus	12
106375263		uncharacterized LOC106375263		C1	NC_027767.1	516144	519755	plus	4
106375264		probable serine/threonine-protein kinase At4g35230		C1	NC_027767.1	521371	524426	plus	9
106375267		microtubule-associated protein TORTIFOLIA1-like		C1	NC_027767.1	525332	526142	minus	2
106375265		kynurenine formamidase-like	BnaC01g03340D	C1	NC_027767.1	526214	527593	minus	6
106374187		cytokinin riboside 5'-monophosphate phosphoribohydrolase LOG5-like		C1	NC_027767.1	527980	529450	minus	0
106375268		lysine histidine transporter-like 7	BnaC01g03360D	C1	NC_027767.1	536486	538718	plus	5
106375269		DDB1- and CUL4-associated factor 8-like protein 2	BnaC01g03370D	C1	NC_027767.1	539214	541464	plus	5
106375270		pentatricopeptide repeat-containing protein At4g35130, chloroplastic	BnaC01g03380D	C1	NC_027767.1	541981	544594	plus	1
106375140		putative F-box/kelch-repeat protein At4g35120		C1	NC_027767.1	544646	545779	minus	0
106374557		putative F-box/kelch-repeat protein At4g35120		C1	NC_027767.1	547159	548468	minus	2
106372775		glutathione S-transferase T3-like		C1	NC_027767.1	550050	550919	plus	1
106372776		putative F-box/kelch-repeat protein At4g35120		C1	NC_027767.1	553758	554918	minus	0
106375271		uncharacterized LOC106375271		C1	NC_027767.1	557526	559976	plus	4
106375272		aquaporin PIP2-7	BnaC01g03410D	C1	NC_027767.1	562785	564536	minus	4
106372777		catalase-2-like		C1	NC_027767.1	572749	576095	plus	0
106375273		uncharacterized LOC106375273		C1	NC_027767.1	576453	578161	minus	2
106375274		probable BOI-related E3 ubiquitin-protein ligase 2	BnaC01g03440D	C1	NC_027767.1	582103	583184	minus	2
106374188		heavy metal-associated isoprenylated plant protein 26-like		C1	NC_027767.1	603626	604478	plus	2
106375275		uncharacterized LOC106375275		C1	NC_027767.1	607144	608858	minus	2
106374189		heavy metal-associated isoprenylated plant protein 26-like	BnaAnng11680D	C1	NC_027767.1	613498	614244	plus	2
106375277		uncharacterized LOC106375277		C1	NC_027767.1	616658	618372	minus	2
106375278		probable receptor-like serine/threonine-protein kinase At5g57670		C1	NC_027767.1	631221	633851	minus	0
106372778		uncharacterized LOC106372778		C1	NC_027767.1	635264	640015	plus	5
106375279		rac-like GTP-binding protein ARAC3		C1	NC_027767.1	641033	642845	minus	7
106375280		beta-galactosidase 11		C1	NC_027767.1	643833	648003	plus	17
106375281		transcription factor MYB32-like		C1	NC_027767.1	652083	653352	plus	2
106374190		actin-depolymerizing factor 9		C1	NC_027767.1	654928	655928	minus	3
106375282		peptidyl-prolyl cis-trans isomerase CYP21-1-like		C1	NC_027767.1	660880	662770	minus	7
106375283		protein NUCLEAR FUSION DEFECTIVE 4-like		C1	NC_027767.1	671448	674054	plus	3
106374572		uncharacterized LOC106374572		C1	NC_027767.1	674647	676655	minus	2
106375284		DEAD-box ATP-dependent RNA helicase 16-like		C1	NC_027767.1	678765	681982	minus	13
106375285		DEAD-box ATP-dependent RNA helicase 16-like		C1	NC_027767.1	685401	687026	minus	6
106375286		xanthine dehydrogenase 1-like		C1	NC_027767.1	687758	694313	plus	14
106375289		putative amidase C869.01		C1	NC_027767.1	694165	696475	minus	0
106375290		peptidyl-prolyl cis-trans isomerase	BnaA01g02340D	C1	NC_027767.1	698131	698880	minus	1
106375292		probable alkaline/neutral invertase B		C1	NC_027767.1	702621	705463	plus	5
106375293		type III polyketide synthase B-like		C1	NC_027767.1	705469	706864	minus	3
106375291		pentatricopeptide repeat-containing protein MRL1, chloroplastic-like		C1	NC_027767.1	707746	713883	plus	19
106375294		auxin-induced protein 15A-like		C1	NC_027767.1	713877	714463	minus	1
106374191		auxin-induced protein X15-like	BnaC01g03650D	C1	NC_027767.1	716049	716862	minus	1
106374192		auxin-responsive protein SAUR20-like	BnaC01g03660D	C1	NC_027767.1	719359	719837	minus	1
106372780		uncharacterized LOC106372780		C1	NC_027767.1	722226	723118	minus	2
106374193		uncharacterized LOC106374193		C1	NC_027767.1	726506	727139	minus	3
106374195		auxin-induced protein 15A-like		C1	NC_027767.1	731006	731644	minus	1
106374196		auxin-induced protein 15A-like		C1	NC_027767.1	734998	735636	minus	1
106375156		U3 small nucleolar ribonucleoprotein protein IMP3-like		C1	NC_027767.1	746528	747094	plus	0
106372781		uncharacterized LOC106372781		C1	NC_027767.1	762455	763159	plus	1
106374197		auxin-induced protein 15A-like		C1	NC_027767.1	767109	767819	plus	1
106374198		auxin-induced protein 6B-like	BnaC01g03680D	C1	NC_027767.1	775213	776013	minus	1
106375295		amidophosphoribosyltransferase 2, chloroplastic-like		C1	NC_027767.1	777412	779395	plus	1
106375296		probable ribosome-binding factor A, chloroplastic		C1	NC_027767.1	779518	780949	plus	3
106375297		V-type proton ATPase subunit c1		C1	NC_027767.1	781138	782517	plus	3
106372782		uncharacterized LOC106372782		C1	NC_027767.1	794296	796772	plus	0
106375299		pyruvate kinase, cytosolic isozyme-like		C1	NC_027767.1	799709	801463	minus	4
106372783		uncharacterized LOC106372783		C1	NC_027767.1	806239	808086	plus	3
106374199		uncharacterized LOC106374199		C1	NC_027767.1	809248	810263	plus	3
106375300		eukaryotic translation initiation factor 4G-like		C1	NC_027767.1	810640	816827	minus	9
106372784		uncharacterized LOC106372784		C1	NC_027767.1	823328	823804	minus	1
106374200		uncharacterized LOC106374200		C1	NC_027767.1	824780	826019	plus	3
106375301		uncharacterized LOC106375301		C1	NC_027767.1	826818	828209	minus	1
106375302		dynamin-related protein 1E-like		C1	NC_027767.1	829766	833711	plus	15
106375303		uncharacterized LOC106375303		C1	NC_027767.1	833480	841355	minus	3
106375304		uncharacterized LOC106375304		C1	NC_027767.1	844445	845641	minus	6
106374201		uncharacterized LOC106374201		C1	NC_027767.1	846474	846850	plus	3
106372785		uncharacterized LOC106372785		C1	NC_027767.1	854265	857282	minus	5
106372786		uncharacterized LOC106372786		C1	NC_027767.1	859198	862215	minus	5
106375305		beta-glucosidase 30-like		C1	NC_027767.1	865747	869625	minus	12
106372787		uncharacterized LOC106372787		C1	NC_027767.1	885834	887039	minus	1
106372788		uncharacterized LOC106372788		C1	NC_027767.1	889844	890896	plus	1
106372789		uncharacterized LOC106372789		C1	NC_027767.1	893941	894993	plus	1
106374202		beta-glucosidase 16-like		C1	NC_027767.1	915268	918424	minus	0
106374203		uncharacterized LOC106374203		C1	NC_027767.1	934685	935567	minus	3
106375306		beta-glucosidase 27-like		C1	NC_027767.1	940455	943694	minus	12
106372790		protein FAR1-RELATED SEQUENCE 5-like		C1	NC_027767.1	946691	947293	minus	1
106375308		putative F-box/kelch-repeat protein At5g03000		C1	NC_027767.1	950410	959962	minus	4
106375309		beta carbonic anhydrase 1, chloroplastic-like		C1	NC_027767.1	973657	981902	plus	10
106375310		beta carbonic anhydrase 1, chloroplastic-like		C1	NC_027767.1	983067	983898	plus	3
106374657		uncharacterized LOC106374657		C1	NC_027767.1	989279	990296	minus	3
106375311		cytokinin riboside 5'-monophosphate phosphoribohydrolase LOG5		C1	NC_027767.1	995062	998124	minus	7
106374204		uncharacterized LOC106374204		C1	NC_027767.1	1049649	1050609	plus	3
106374205		uncharacterized LOC106374205		C1	NC_027767.1	1050675	1052113	plus	3
106372791		lysine histidine transporter-like 7		C1	NC_027767.1	1053545	1056801	plus	3
106375312		(R,S)-reticuline 7-O-methyltransferase-like		C1	NC_027767.1	1069841	1078046	plus	4
106375313		probable malate dehydrogenase, glyoxysomal		C1	NC_027767.1	1079988	1082301	plus	4
106372792		uncharacterized LOC106372792		C1	NC_027767.1	1098818	1099486	minus	1
106372793		probable pectinesterase/pectinesterase inhibitor 44		C1	NC_027767.1	1109539	1128624	plus	6
106375314		1-phosphatidylinositol-3-phosphate 5-kinase FAB1A-like		C1	NC_027767.1	1128788	1131681	minus	5
106372794		carotenoid cleavage dioxygenase 8, chloroplastic-like		C1	NC_027767.1	1135630	1137820	minus	2
106372795		uncharacterized LOC106372795		C1	NC_027767.1	1148742	1150450	plus	4
106372797		uncharacterized LOC106372797		C1	NC_027767.1	1154682	1155284	minus	1
106375317		uncharacterized LOC106375317		C1	NC_027767.1	1157611	1159001	plus	6
106375316		GATA transcription factor 9-like		C1	NC_027767.1	1161224	1163198	minus	2
106375318		uncharacterized LOC106375318		C1	NC_027767.1	1164357	1165224	plus	5
106372798		homeobox protein ATH1-like		C1	NC_027767.1	1165145	1166369	minus	3
106374207		uncharacterized LOC106374207		C1	NC_027767.1	1167620	1168476	plus	2
106374208		uncharacterized LOC106374208		C1	NC_027767.1	1171123	1171979	plus	2
106374209		uncharacterized LOC106374209		C1	NC_027767.1	1172544	1173393	plus	4
106374210		GATA transcription factor 9-like		C1	NC_027767.1	1177291	1178703	minus	2
106375319		homeobox-leucine zipper protein ATHB-8-like		C1	NC_027767.1	1189932	1200797	plus	25
106375321		lachrymatory-factor synthase-like		C1	NC_027767.1	1196292	1196923	minus	1
106374211		lachrymatory-factor synthase-like		C1	NC_027767.1	1201828	1202459	minus	1
106374212		uncharacterized LOC106374212		C1	NC_027767.1	1206643	1207394	plus	1
106375322		nuclear poly(A) polymerase 4-like		C1	NC_027767.1	1208786	1213964	minus	13
106375323		ATP-dependent 6-phosphofructokinase 6	BnaC01g05570D	C1	NC_027767.1	1216932	1220255	plus	13
106375324		serine/threonine-protein kinase Aurora-1	BnaC01g05580D	C1	NC_027767.1	1220316	1222348	minus	9
106375325		uncharacterized LOC106375325		C1	NC_027767.1	1223977	1233744	plus	19
106375326		carotenoid cleavage dioxygenase 8, chloroplastic		C1	NC_027767.1	1233753	1237323	minus	6
106372799		F-box protein At1g30790-like		C1	NC_027767.1	1251885	1253949	minus	3
106372800		thioredoxin-like protein HCF164, chloroplastic		C1	NC_027767.1	1254131	1255669	plus	0
106372801		protein SHORT-ROOT-like		C1	NC_027767.1	1255488	1257665	minus	0
106372802		uncharacterized protein At4g02000-like		C1	NC_027767.1	1263242	1264078	minus	1
106375328		ethylene-responsive transcription factor ERF043-like		C1	NC_027767.1	1268437	1269631	minus	1
106374213		VAN3-binding protein-like	BnaC01g05630D	C1	NC_027767.1	1274913	1278833	minus	8
106375329		uncharacterized LOC106375329		C1	NC_027767.1	1280922	1283420	minus	5
106375330		TOM1-like protein 2	BnaC01g05650D	C1	NC_027767.1	1286710	1291295	minus	10
106375331		myb-related protein 3R-1-like		C1	NC_027767.1	1300199	1305510	minus	14
106375332		la protein 1		C1	NC_027767.1	1306163	1308670	minus	10
106375333		proline-rich receptor-like protein kinase PERK14	BnaC01g05710D	C1	NC_027767.1	1318702	1322141	minus	8
106375334		helicase and polymerase-containing protein TEBICHI		C1	NC_027767.1	1322649	1333920	minus	27
106375336		two-on-two hemoglobin-3-like		C1	NC_027767.1	1334224	1335991	minus	4
106372803		uncharacterized LOC106372803		C1	NC_027767.1	1336397	1337256	plus	0
106374214		probable E3 ubiquitin ligase SUD1		C1	NC_027767.1	1337828	1342670	plus	0
106374216		probable E3 ubiquitin ligase SUD1		C1	NC_027767.1	1343276	1347089	plus	0
106375337		serine/threonine-protein kinase AFC3	BnaC01g05800D	C1	NC_027767.1	1347156	1350138	minus	12
106374217		potassium channel KAT3-like	BnaC01g05810D	C1	NC_027767.1	1352391	1356099	plus	13
106375338		protein transport protein Sec24-like At4g32640		C1	NC_027767.1	1356645	1364955	minus	25
106374683		uncharacterized LOC106374683		C1	NC_027767.1	1365628	1368784	minus	13
106375339		uncharacterized LOC106375339		C1	NC_027767.1	1369565	1375219	minus	5
106374218		BRASSINOSTEROID INSENSITIVE 1-associated receptor kinase 1-like		C1	NC_027767.1	1381743	1383502	plus	7
106374219		uncharacterized LOC106374219		C1	NC_027767.1	1386896	1387541	minus	2
106375342		nucleolar and coiled-body phosphoprotein 1-like		C1	NC_027767.1	1393620	1395287	plus	3
106375343		uncharacterized LOC106375343		C1	NC_027767.1	1393674	1395856	minus	2
106375340		nucleolar and coiled-body phosphoprotein 1-like		C1	NC_027767.1	1395528	1397055	plus	3
106375345		uncharacterized protein At2g39795, mitochondrial-like		C1	NC_027767.1	1398401	1399805	plus	3
106375344		E3 ubiquitin-protein ligase At1g63170-like		C1	NC_027767.1	1399839	1402201	minus	0
106375346		photosynthetic NDH subunit of subcomplex B 3, chloroplastic-like		C1	NC_027767.1	1402683	1404325	minus	7
106375347		protein TIFY 8-like		C1	NC_027767.1	1406539	1408880	plus	6
106375350		uncharacterized LOC106375350		C1	NC_027767.1	1409184	1410349	plus	3
106375349		coiled-coil domain-containing protein 93-like		C1	NC_027767.1	1410468	1412846	minus	10
106375351		transcriptional corepressor LEUNIG-like		C1	NC_027767.1	1426297	1433705	minus	20
106374220		uncharacterized LOC106374220		C1	NC_027767.1	1438367	1439244	plus	2
106374221		probable indole-3-pyruvate monooxygenase YUCCA1		C1	NC_027767.1	1444097	1446121	minus	4
106375352		WD repeat-containing protein 75-like		C1	NC_027767.1	1453891	1461146	plus	19
106375354		probable disease resistance protein At4g33300		C1	NC_027767.1	1461920	1462559	minus	1
106375138		protein ECERIFERUM 26-like		C1	NC_027767.1	1463826	1466279	minus	2
106375355		V-type proton ATPase subunit c''2-like	BnaC01g05990D	C1	NC_027767.1	1466744	1468798	plus	4
106375356		serine hydroxymethyltransferase 3, chloroplastic		C1	NC_027767.1	1469033	1472131	plus	12
106374222		probable boron transporter 7		C1	NC_027767.1	1472608	1476071	plus	12
106375357		probable potassium channel AKT5		C1	NC_027767.1	1476160	1480397	minus	12
106375358		cytochrome b-c1 complex subunit 7-1-like		C1	NC_027767.1	1481210	1482525	plus	4
106375359		uncharacterized LOC106375359		C1	NC_027767.1	1490907	1493519	plus	3
106375360		pentatricopeptide repeat-containing protein At4g32450, mitochondrial-like		C1	NC_027767.1	1494022	1495911	minus	2
106375362		uncharacterized LOC106375362		C1	NC_027767.1	1496852	1499366	minus	5
106375363		pentatricopeptide repeat-containing protein At4g32430, mitochondrial-like		C1	NC_027767.1	1504851	1507455	minus	1
106375364		peptidyl-prolyl cis-trans isomerase CYP95-like		C1	NC_027767.1	1507506	1512504	plus	14
106375365		cellulose synthase A catalytic subunit 1 [UDP-forming]-like		C1	NC_027767.1	1512883	1518388	plus	14
106372805		adenine nucleotide transporter BT1, chloroplastic/mitochondrial-like		C1	NC_027767.1	1518673	1519125	minus	1
106375366		adenine nucleotide transporter BT1, chloroplastic/mitochondrial-like		C1	NC_027767.1	1522620	1524614	minus	3
106375367		probable sugar phosphate/phosphate translocator At4g32390		C1	NC_027767.1	1525792	1527321	minus	1
106372806		probable endo-1,4-beta-xylanase C		C1	NC_027767.1	1539233	1540426	minus	2
106374223		CTD nuclear envelope phosphatase 1-like	BnaCnng34680D	C1	NC_027767.1	1558288	1559471	minus	1
106374224		uncharacterized LOC106374224		C1	NC_027767.1	1563230	1565324	plus	3
106375368		uncharacterized LOC106375368		C1	NC_027767.1	1569084	1570598	plus	4
106375370		GDSL esterase/lipase At5g45670		C1	NC_027767.1	1575671	1577765	minus	5
106375371		uncharacterized LOC106375371		C1	NC_027767.1	1578158	1580768	minus	3
106375372		26S proteasome non-ATPase regulatory subunit 13 homolog A-like	BnaCnng61780D	C1	NC_027767.1	1589511	1591601	minus	6
106374225		uncharacterized LOC106374225		C1	NC_027767.1	1595784	1597131	plus	5
106375373		uncharacterized LOC106375373		C1	NC_027767.1	1601183	1604675	plus	12
106372807		uncharacterized LOC106372807		C1	NC_027767.1	1605064	1605537	minus	1
106375374		transcription initiation factor TFIID subunit 14b	BnaC07g18570D	C1	NC_027767.1	1608467	1610117	minus	6
106372808		uncharacterized LOC106372808		C1	NC_027767.1	1626832	1627978	plus	0
106372809		uncharacterized LOC106372809		C1	NC_027767.1	1627955	1629134	plus	0
106372810		uncharacterized LOC106372810		C1	NC_027767.1	1631449	1632595	plus	0
106372811		uncharacterized LOC106372811		C1	NC_027767.1	1632572	1633751	plus	0
106375376		putative F-box/FBD/LRR-repeat protein At5g44950		C1	NC_027767.1	1634740	1636639	plus	3
106374227		uncharacterized LOC106374227		C1	NC_027767.1	1636862	1638558	plus	4
106372812		uncharacterized LOC106372812		C1	NC_027767.1	1639318	1641651	plus	0
106375149		uncharacterized LOC106375149		C1	NC_027767.1	1642134	1642734	plus	3
106372813		uncharacterized LOC106372813		C1	NC_027767.1	1655568	1656572	minus	1
106374228		myb family transcription factor APL-like		C1	NC_027767.1	1658048	1660006	plus	6
106375377		uncharacterized LOC106375377		C1	NC_027767.1	1706128	1711505	plus	2
106375378		uncharacterized LOC106375378		C1	NC_027767.1	1713193	1720393	plus	2
106372814		uncharacterized LOC106372814		C1	NC_027767.1	1724206	1726445	plus	1
106375380		uncharacterized LOC106375380		C1	NC_027767.1	1727920	1734290	plus	2
106375379		probable disease resistance protein At5g45510		C1	NC_027767.1	1734402	1741569	minus	4
106375381		disease resistance RPP13-like protein 4		C1	NC_027767.1	1760007	1762820	plus	2
106375382		cyclin-dependent kinase F-4-like	BnaC07g18410D	C1	NC_027767.1	1798265	1800907	minus	11
106375383		uncharacterized LOC106375383		C1	NC_027767.1	1801220	1802260	minus	3
106375385		dnaJ homolog subfamily C member 2-like	BnaC07g18400D	C1	NC_027767.1	1802646	1803861	plus	1
106375386		ATP-dependent Clp protease proteolytic subunit 4, chloroplastic	BnaC07g18390D	C1	NC_027767.1	1812304	1813912	minus	3
106372815		uncharacterized LOC106372815		C1	NC_027767.1	1822021	1822977	minus	2
106372816		uncharacterized mitochondrial protein AtMg00860-like		C1	NC_027767.1	1823368	1823802	minus	1
106372817		uncharacterized LOC106372817		C1	NC_027767.1	1824802	1825758	minus	2
106375387		myb-related protein 3R-1-like		C1	NC_027767.1	1833459	1838294	plus	0
106372818		helicase and polymerase-containing protein TEBICHI-like		C1	NC_027767.1	1838919	1844988	plus	0
106375388		helicase and polymerase-containing protein TEBICHI-like		C1	NC_027767.1	1844951	1846876	plus	0
106372820		uncharacterized LOC106372820		C1	NC_027767.1	1847133	1849172	minus	6
106372821		CHD3-type chromatin-remodeling factor PICKLE-like		C1	NC_027767.1	1857218	1864080	minus	19
106375389		U-box domain-containing protein 7-like		C1	NC_027767.1	1873209	1875665	plus	0
106375390		DNA ligase 1-like		C1	NC_027767.1	1877868	1883482	plus	14
106375391		uncharacterized LOC106375391		C1	NC_027767.1	1887573	1890832	plus	3
106374229		uncharacterized LOC106374229		C1	NC_027767.1	1893264	1894651	minus	3
106375392		pentatricopeptide repeat-containing protein At4g31850, chloroplastic-like		C1	NC_027767.1	1895218	1898897	minus	1
106375394		early nodulin-like protein 1		C1	NC_027767.1	1899224	1900191	minus	2
106375395		uncharacterized LOC106375395		C1	NC_027767.1	1900605	1901201	plus	1
106375396		BTB/POZ domain-containing protein NPY1-like		C1	NC_027767.1	1911346	1915638	plus	4
106372822		uncharacterized LOC106372822		C1	NC_027767.1	1946171	1947274	minus	1
106375397		WRKY transcription factor 18-like		C1	NC_027767.1	1947494	1949134	minus	5
106375398		probable diphthine methyl ester synthase		C1	NC_027767.1	1953794	1955620	minus	4
106375399		monogalactosyldiacylglycerol synthase 1, chloroplastic-like		C1	NC_027767.1	1955775	1958343	minus	8
106375400		probable protein phosphatase 2C 59		C1	NC_027767.1	1960685	1963325	plus	10
106375401		ADP-ribosylation factor 1-like		C1	NC_027767.1	1963403	1965403	minus	8
106374230		protein GLUTAMINE DUMPER 1-like		C1	NC_027767.1	1966659	1967587	minus	1
106372823		uncharacterized LOC106372823		C1	NC_027767.1	1973891	1975542	plus	2
106372824		uncharacterized LOC106372824		C1	NC_027767.1	1975808	1977038	plus	4
106372825		uncharacterized LOC106372825		C1	NC_027767.1	1980490	1981917	minus	1
106375403		transcription initiation factor TFIID subunit 10		C1	NC_027767.1	1984943	1987208	plus	7
106375404		caffeic acid 3-O-methyltransferase-like		C1	NC_027767.1	1987323	1988871	minus	4
106375405		40S ribosomal protein S6-1-like		C1	NC_027767.1	1994592	1996350	plus	6
106375406		ubiquitin carboxyl-terminal hydrolase 18-like		C1	NC_027767.1	1998362	2001258	plus	0
106372826		B3 domain-containing protein REM8-like		C1	NC_027767.1	2002818	2004399	minus	0
106372827		B3 domain-containing protein REM8-like		C1	NC_027767.1	2005910	2007510	minus	6
106374231		putative B3 domain-containing protein REM4		C1	NC_027767.1	2007991	2009919	plus	5
106372829		DNA ligase 1-like		C1	NC_027767.1	2012334	2013817	plus	3
106372830		feruloyl CoA ortho-hydroxylase 1-like		C1	NC_027767.1	2014486	2015232	minus	1
106372831		DNA ligase 1-like		C1	NC_027767.1	2017571	2019054	plus	3
106374503		B3 domain-containing protein REM1-like		C1	NC_027767.1	2021808	2023846	minus	7
106372832		B3 domain-containing protein REM3-like		C1	NC_027767.1	2024673	2027112	plus	0
106374232		B3 domain-containing protein REM1-like		C1	NC_027767.1	2028678	2035844	minus	9
106374233		B3 domain-containing protein REM1		C1	NC_027767.1	2040238	2042573	minus	7
106372833		putative UDP-sugar transporter DDB_G0278631		C1	NC_027767.1	2042913	2043859	plus	0
106375407		probable xyloglucan glycosyltransferase 5		C1	NC_027767.1	2046091	2049494	plus	6
106375408		interaptin-like		C1	NC_027767.1	2050588	2060312	minus	10
106374234		uncharacterized LOC106374234		C1	NC_027767.1	2060618	2061382	minus	2
106372834		uncharacterized LOC106372834		C1	NC_027767.1	2064508	2066962	minus	4
106375409	WRKY11	probable WRKY transcription factor 11	probable WRKY transcription factor 11|WRKY transcription factor 11	C1	NC_027767.1	2073276	2074908	plus	3
106375414		exocyst complex component EXO70A1-like		C1	NC_027767.1	2078572	2081343	plus	0
106375412		cytochrome P450 71B2-like		C1	NC_027767.1	2086594	2088734	minus	2
106372835		coatomer subunit beta-1-like		C1	NC_027767.1	2089388	2092550	minus	5
106375411		exocyst complex component EXO70A1-like		C1	NC_027767.1	2098915	2101597	plus	2
106375413		cytochrome P450 71B2-like		C1	NC_027767.1	2106714	2108946	minus	2
106372836		uncharacterized LOC106372836		C1	NC_027767.1	2110283	2110984	minus	2
106375415		cytochrome P450 71B2-like		C1	NC_027767.1	2117556	2120010	minus	0
106375416		coatomer subunit beta-1-like		C1	NC_027767.1	2120615	2128053	minus	7
106375417		uncharacterized LOC106375417		C1	NC_027767.1	2128364	2129939	plus	2
106374235		uncharacterized LOC106374235		C1	NC_027767.1	2139789	2141364	plus	3
106374236		uncharacterized LOC106374236		C1	NC_027767.1	2143124	2143670	minus	2
106375418		uncharacterized LOC106375418		C1	NC_027767.1	2146147	2148616	minus	2
106375420		protein KAKU4-like		C1	NC_027767.1	2148916	2152502	minus	12
106375422		zinc finger protein 622-like		C1	NC_027767.1	2154477	2156290	plus	5
106372837		protein KAKU4-like		C1	NC_027767.1	2156357	2158791	minus	8
106375421		zinc finger protein 622-like		C1	NC_027767.1	2160761	2162665	plus	5
106375423		uncharacterized LOC106375423		C1	NC_027767.1	2162643	2164287	minus	4
106375424		uncharacterized LOC106375424		C1	NC_027767.1	2164473	2166333	minus	5
106375425		uncharacterized aarF domain-containing protein kinase At4g31390, chloroplastic-like		C1	NC_027767.1	2167003	2170756	minus	13
106372839		uncharacterized LOC106372839		C1	NC_027767.1	2178027	2179043	minus	1
106374237		flowering-promoting factor 1-like protein 1	BnaC01g07130D	C1	NC_027767.1	2180091	2180811	minus	1
106375427		selenoprotein H-like	BnaC01g07140D	C1	NC_027767.1	2192014	2193772	minus	4
106375428		uncharacterized LOC106375428		C1	NC_027767.1	2194160	2197019	minus	11
106375430		uncharacterized LOC106375430		C1	NC_027767.1	2199094	2200524	minus	3
106375429		uncharacterized LOC106375429		C1	NC_027767.1	2200718	2202282	minus	4
106375431		uncharacterized LOC106375431		C1	NC_027767.1	2204345	2208214	minus	15
106374238		uncharacterized LOC106374238		C1	NC_027767.1	2221166	2222066	minus	2
106374239		uncharacterized LOC106374239		C1	NC_027767.1	2228609	2229379	plus	2
106374240		auxin-responsive protein SAUR72-like	BnaC01g07200D	C1	NC_027767.1	2234582	2235284	plus	1
106375432		proteasome subunit beta type-6		C1	NC_027767.1	2236969	2239302	minus	8
106375433		putative glutathione-specific gamma-glutamylcyclotransferase 2		C1	NC_027767.1	2241016	2243868	minus	9
106372840		glutathione S-transferase T3-like		C1	NC_027767.1	2246357	2247079	plus	1
106372841		probable LRR receptor-like serine/threonine-protein kinase At4g31250		C1	NC_027767.1	2249333	2255736	plus	0
106372842		probable LRR receptor-like serine/threonine-protein kinase At4g31250		C1	NC_027767.1	2256100	2259817	plus	3
106375435		probable nucleoredoxin 3		C1	NC_027767.1	2259989	2261876	plus	4
106375434		DNA topoisomerase 1-like		C1	NC_027767.1	2261926	2268816	minus	24
106375436		calcium homeostasis endoplasmic reticulum protein-like		C1	NC_027767.1	2269002	2271631	plus	4
106375437		aspartate--tRNA ligase 2, cytoplasmic-like		C1	NC_027767.1	2271829	2274627	minus	9
106375439		serine/threonine-protein kinase HT1-like		C1	NC_027767.1	2274907	2277385	plus	3
106375440		glucan endo-1,3-beta-glucosidase 5		C1	NC_027767.1	2279197	2281385	minus	2
106375441		uncharacterized LOC106375441		C1	NC_027767.1	2284996	2286715	plus	4
106372843		protein arginine N-methyltransferase 1.5-like		C1	NC_027767.1	2287330	2290421	plus	14
106374241		wall-associated receptor kinase-like 17		C1	NC_027767.1	2293487	2296117	minus	3
106372844		glutathione S-transferase T3-like		C1	NC_027767.1	2299171	2301207	minus	2
106375189		uncharacterized LOC106375189		C1	NC_027767.1	2310367	2310986	plus	2
106372845		glutathione S-transferase T3-like		C1	NC_027767.1	2311298	2311792	plus	1
106375442		uncharacterized LOC106375442		C1	NC_027767.1	2347288	2349531	minus	8
106375444		protein DCL, chloroplastic-like		C1	NC_027767.1	2370700	2383061	plus	3
106375443		protein DCL, chloroplastic-like	BnaCnng45980D	C1	NC_027767.1	2381802	2383039	plus	2
106374243		cyclic dof factor 1-like	BnaCnng61810D	C1	NC_027767.1	2391501	2393208	plus	2
106372846		ABI gene family member 3-like		C1	NC_027767.1	2408892	2409357	plus	2
106375446		probable cyclic nucleotide-gated ion channel 17		C1	NC_027767.1	2423660	2427942	minus	6
106374244		RING-H2 finger protein ATL14-like		C1	NC_027767.1	2428739	2429623	minus	1
106372848		uncharacterized LOC106372848		C1	NC_027767.1	2433817	2434889	plus	5
106372849		uncharacterized LOC106372849		C1	NC_027767.1	2436255	2440670	plus	4
106375169		putative EG45-like domain containing protein 1		C1	NC_027767.1	2449430	2450005	plus	2
106375448		uncharacterized LOC106375448		C1	NC_027767.1	2460811	2462562	minus	2
106375447		RING-H2 finger protein ATL13-like		C1	NC_027767.1	2463825	2465433	plus	1
106374245		uncharacterized LOC106374245		C1	NC_027767.1	2468095	2469364	minus	3
106372850		uncharacterized LOC106372850		C1	NC_027767.1	2474992	2477073	plus	3
106374246		WAT1-related protein At4g30420-like		C1	NC_027767.1	2477611	2479363	plus	0
106372851		tetraspanin-9-like		C1	NC_027767.1	2479392	2481855	minus	2
106372852		putative glycine-rich cell wall structural protein 1		C1	NC_027767.1	2489269	2489753	minus	1
106375449		UDP-glucuronate 4-epimerase 1		C1	NC_027767.1	2502370	2503841	minus	1
106374247		counting factor 45-1-like		C1	NC_027767.1	2506658	2507308	minus	1
106374248		counting factor 45-1-like		C1	NC_027767.1	2508995	2509646	minus	1
106374249		counting factor 45-1-like		C1	NC_027767.1	2512335	2512984	minus	1
106374250		transmembrane protein 208 homolog		C1	NC_027767.1	2521524	2523019	plus	5
106374251		probable F-box protein At5g47300		C1	NC_027767.1	2537225	2538349	minus	2
106372853		ribonucleoside-diphosphate reductase large subunit-like		C1	NC_027767.1	2539167	2539884	plus	4
106374252		uncharacterized LOC106374252		C1	NC_027767.1	2547391	2549173	minus	6
106372854		uncharacterized LOC106372854		C1	NC_027767.1	2554970	2556029	plus	5
106375450		uncharacterized LOC106375450		C1	NC_027767.1	2556786	2559223	plus	8
106372855		probable LRR receptor-like serine/threonine-protein kinase At4g30520		C1	NC_027767.1	2562039	2562966	minus	3
106375451		probable F-box protein At5g47300		C1	NC_027767.1	2572615	2573721	minus	2
106375452		probable F-box protein At5g47300		C1	NC_027767.1	2580190	2581296	minus	2
106372856		probable LRR receptor-like serine/threonine-protein kinase At4g30520		C1	NC_027767.1	2587265	2590129	minus	0
106375453		uncharacterized LOC106375453		C1	NC_027767.1	2594460	2596855	plus	5
106372857		uncharacterized LOC106372857		C1	NC_027767.1	2648915	2649463	plus	1
106375456		acid phosphatase 1-like		C1	NC_027767.1	2649645	2651109	plus	3
106375454		POU domain, class 4, transcription factor 2-like		C1	NC_027767.1	2655127	2660523	minus	6
106375458		ATP-dependent 6-phosphofructokinase 1-like		C1	NC_027767.1	2678494	2682186	plus	16
106375457		gamma-glutamyltranspeptidase 3-like		C1	NC_027767.1	2682157	2686688	minus	9
106375176		uncharacterized LOC106375176		C1	NC_027767.1	2688470	2690043	minus	0
106375460		zinc finger CCCH domain-containing protein 49-like		C1	NC_027767.1	2709385	2710856	plus	1
106374253		B3 domain-containing protein At4g34400-like		C1	NC_027767.1	2715597	2717743	minus	7
106375461		vacuolar protein sorting-associated protein 32 homolog 2-like	BnaC01g09310D	C1	NC_027767.1	2718447	2719993	minus	7
106372859		uncharacterized LOC106372859		C1	NC_027767.1	2734637	2741446	minus	4
106375462		transcription factor bHLH68-like		C1	NC_027767.1	2784318	2788902	minus	8
106374254		protein VARIATION IN COMPOUND TRIGGERED ROOT growth response-like		C1	NC_027767.1	2830017	2831221	minus	3
106374255		uncharacterized LOC106374255		C1	NC_027767.1	2834044	2834761	minus	2
106372860		agamous-like MADS-box protein AGL80		C1	NC_027767.1	2854856	2855620	plus	1
106372861		putative RING-H2 finger protein ATL71		C1	NC_027767.1	2856506	2857069	minus	1
106372862		agamous-like MADS-box protein AGL80		C1	NC_027767.1	2858996	2859760	plus	1
106372863		putative RING-H2 finger protein ATL71	BnaCnng68610D	C1	NC_027767.1	2860646	2861215	minus	1
106374257		nuclear transcription factor Y subunit A-10-like	BnaC09g49050D	C1	NC_027767.1	2867018	2868811	plus	5
106374256		notchless protein homolog	BnaC09g49040D	C1	NC_027767.1	2868714	2871275	minus	12
106374258		uncharacterized LOC106374258		C1	NC_027767.1	2871813	2872388	plus	2
106375464		ABC transporter G family member 22-like		C1	NC_027767.1	2872844	2878532	minus	10
106375469		uncharacterized LOC106375469		C1	NC_027767.1	2884759	2885689	minus	3
106375465		pentatricopeptide repeat-containing protein At5g06540-like		C1	NC_027767.1	2887189	2889164	minus	1
106375466		F-box protein At5g06550-like	BnaC09g49010D	C1	NC_027767.1	2889239	2891166	minus	2
106375467		myosin-binding protein 7-like		C1	NC_027767.1	2891302	2893645	minus	4
106375468		F-box protein At5g06550-like		C1	NC_027767.1	2894967	2896110	minus	1
106375470		myosin-binding protein 7-like		C1	NC_027767.1	2896246	2898589	minus	4
106375471		probable carboxylesterase 15	BnaC09g48990D	C1	NC_027767.1	2901748	2905907	minus	2
106375474		D-lactate dehydrogenase [cytochrome], mitochondrial-like		C1	NC_027767.1	2906377	2916909	minus	19
106375472		ubiquitin carboxyl-terminal hydrolase 12-like		C1	NC_027767.1	2910876	2927451	minus	34
106375475		uncharacterized LOC106375475		C1	NC_027767.1	2916976	2919156	plus	8
106375476		uncharacterized LOC106375476		C1	NC_027767.1	2940117	2943576	plus	10
106375477		nucleolin 2-like		C1	NC_027767.1	2945687	2947344	minus	7
106372864		nucleolin 2-like		C1	NC_027767.1	2952087	2953167	minus	6
106372865		nucleolin 1-like		C1	NC_027767.1	2954436	2955443	minus	4
106374259		gamma-tubulin complex component 3-like		C1	NC_027767.1	2956275	2957074	plus	2
106375478		thioredoxin-like 3-1, chloroplastic		C1	NC_027767.1	2957789	2959119	minus	0
106375480		protein trichome birefringence-like		C1	NC_027767.1	2960738	2963535	plus	4
106375481		homeobox-leucine zipper protein HAT14-like		C1	NC_027767.1	2964333	2966777	minus	4
106374260		peroxidase A2	BnaC09g48860D	C1	NC_027767.1	2976094	2977686	minus	4
106375482		peroxidase A2-like	BnaC09g48850D	C1	NC_027767.1	2979577	2981385	minus	4
106375483		uncharacterized LOC106375483		C1	NC_027767.1	2989765	3006391	plus	17
106375487		uncharacterized LOC106375487		C1	NC_027767.1	2991192	2996674	minus	0
106375485		uncharacterized LOC106375485		C1	NC_027767.1	2996802	2997444	minus	2
106375486		uncharacterized LOC106375486		C1	NC_027767.1	2998557	3000268	minus	5
106372867		uncharacterized LOC106372867		C1	NC_027767.1	3011690	3012106	plus	1
106374261		1,4-dihydroxy-2-naphthoyl-CoA thioesterase 1-like		C1	NC_027767.1	3029214	3029986	minus	2
106374262		uncharacterized LOC106374262		C1	NC_027767.1	3031976	3032962	plus	3
106372868		uncharacterized LOC106372868		C1	NC_027767.1	3035865	3037210	plus	3
106375488		uncharacterized LOC106375488		C1	NC_027767.1	3065004	3066040	plus	1
106374263		uncharacterized LOC106374263		C1	NC_027767.1	3067948	3068697	plus	2
106372869		prohibitin-4, mitochondrial-like		C1	NC_027767.1	3069595	3071741	plus	0
106372870		probable disease resistance protein RPP1		C1	NC_027767.1	3072606	3073942	plus	2
106372871		glutathione S-transferase T3-like		C1	NC_027767.1	3077749	3078450	minus	1
106372872		glutathione S-transferase T3-like		C1	NC_027767.1	3082306	3083354	minus	2
106375489		probable carboxylesterase 11		C1	NC_027767.1	3090282	3093028	plus	2
106375492		putative ATP-dependent RNA helicase PB1A10.06c		C1	NC_027767.1	3093339	3097717	minus	8
106375490		uncharacterized LOC106375490		C1	NC_027767.1	3099160	3105889	plus	19
106375493		UPF0392 protein RCOM_0530710-like		C1	NC_027767.1	3112089	3115920	minus	8
106374264		uncharacterized LOC106374264		C1	NC_027767.1	3116603	3118346	plus	4
106375494		uncharacterized LOC106375494		C1	NC_027767.1	3120793	3122771	plus	5
106372873		uncharacterized LOC106372873		C1	NC_027767.1	3124758	3125168	minus	1
106375495		uncharacterized LOC106375495		C1	NC_027767.1	3126767	3129103	plus	8
106375496		succinate dehydrogenase [ubiquinone] iron-sulfur subunit 1, mitochondrial-like		C1	NC_027767.1	3137971	3139804	minus	2
106375497		succinate dehydrogenase [ubiquinone] iron-sulfur subunit 1, mitochondrial-like		C1	NC_027767.1	3142798	3143527	minus	1
106375498		uncharacterized membrane protein At3g27390-like		C1	NC_027767.1	3155011	3158731	minus	9
106375499		putative pectate lyase 11		C1	NC_027767.1	3173947	3176810	plus	5
106372875		uncharacterized LOC106372875		C1	NC_027767.1	3177314	3177760	plus	1
106372876		uncharacterized LOC106372876		C1	NC_027767.1	3178438	3178821	minus	1
106374266		uncharacterized LOC106374266		C1	NC_027767.1	3181009	3182260	minus	6
106374265		uncharacterized LOC106374265		C1	NC_027767.1	3182583	3183118	minus	4
106374267		uncharacterized LOC106374267		C1	NC_027767.1	3184508	3185519	minus	3
106374268		probable E3 ubiquitin ligase SUD1		C1	NC_027767.1	3185626	3187338	minus	4
106374269		uncharacterized LOC106374269		C1	NC_027767.1	3190081	3190616	minus	4
106374270		putative protein TPRXL		C1	NC_027767.1	3193254	3194270	minus	1
106374271		uncharacterized LOC106374271		C1	NC_027767.1	3215132	3216311	minus	4
106375500		glycine-rich cell wall structural protein 1-like		C1	NC_027767.1	3218534	3219262	plus	1
106372877		glutathione S-transferase T3-like		C1	NC_027767.1	3223461	3224704	minus	2
106375501		glycine-rich cell wall structural protein-like		C1	NC_027767.1	3226876	3227556	plus	1
106375180		uncharacterized LOC106375180		C1	NC_027767.1	3231506	3231961	plus	1
106375503		26S proteasome regulatory subunit 4 homolog A-like		C1	NC_027767.1	3237754	3240231	plus	6
106375502		L-type lectin-domain containing receptor kinase V.9-like		C1	NC_027767.1	3240349	3242390	minus	0
106375504		aspartate--tRNA ligase 1, cytoplasmic		C1	NC_027767.1	3245222	3247554	plus	9
106375505		uncharacterized LOC106375505		C1	NC_027767.1	3253248	3257141	plus	7
106372878		ethylene-responsive transcription factor ERF060-like		C1	NC_027767.1	3257142	3259021	minus	2
106375506		uncharacterized LOC106375506		C1	NC_027767.1	3259032	3260489	minus	3
106372879		ethylene-responsive transcription factor ERF060-like		C1	NC_027767.1	3260593	3262386	minus	2
106375507		uncharacterized LOC106375507		C1	NC_027767.1	3262397	3263854	minus	3
106375508		F-box protein At1g30790-like		C1	NC_027767.1	3265482	3267055	plus	1
106375509		uncharacterized LOC106375509		C1	NC_027767.1	3268689	3272237	minus	9
106375511		uncharacterized LOC106375511		C1	NC_027767.1	3272366	3273902	plus	4
106375512		auxin-responsive protein IAA27-like		C1	NC_027767.1	3274030	3275668	minus	5
106374272		uncharacterized LOC106374272		C1	NC_027767.1	3290789	3292137	minus	3
106372880		transcription factor FAMA-like		C1	NC_027767.1	3296209	3297478	minus	0
106374274		profilin-4-like		C1	NC_027767.1	3327751	3329046	plus	3
106374273		3-oxoacyl-[acyl-carrier-protein] reductase FabG-like		C1	NC_027767.1	3329543	3330562	plus	2
106375513		profilin-1-like		C1	NC_027767.1	3334957	3336165	plus	3
106374276		40S ribosomal protein S30		C1	NC_027767.1	3349890	3350899	minus	2
106375514		60S ribosomal protein L31-1-like		C1	NC_027767.1	3351198	3352168	minus	2
106375515		60S ribosomal protein L28-1-like		C1	NC_027767.1	3354501	3355935	minus	4
106374277		phospholipase A2-beta-like		C1	NC_027767.1	3358768	3359542	minus	4
106374278		uncharacterized LOC106374278		C1	NC_027767.1	3363149	3363939	minus	2
106375516		histone-lysine N-methyltransferase ASHR2-like		C1	NC_027767.1	3366063	3367459	minus	1
106375517		transmembrane 9 superfamily member 11-like		C1	NC_027767.1	3367981	3370481	minus	2
106374601		F-box/kelch-repeat protein At3g04660-like		C1	NC_027767.1	3372776	3373966	plus	1
106372882		uncharacterized protein At4g04775-like		C1	NC_027767.1	3378458	3378972	plus	2
106375518		tetraspanin-2-like		C1	NC_027767.1	3380726	3393265	plus	6
106375519		glutathione S-transferase T3-like		C1	NC_027767.1	3389397	3391944	minus	4
106375520		uncharacterized LOC106375520		C1	NC_027767.1	3393347	3394155	minus	2
106372883		uncharacterized mitochondrial protein AtMg00310-like		C1	NC_027767.1	3396054	3396365	minus	1
106375523		glutamate-rich WD repeat-containing protein 1-like		C1	NC_027767.1	3414091	3416824	minus	12
106375521		WD-40 repeat-containing protein MSI4	BnaC09g09900D	C1	NC_027767.1	3417273	3420516	minus	15
106375522		glucan endo-1,3-beta-glucosidase 8		C1	NC_027767.1	3421289	3424212	minus	6
106372884		uncharacterized LOC106372884		C1	NC_027767.1	3426170	3446497	minus	9
106374279		uncharacterized LOC106374279		C1	NC_027767.1	3452586	3453742	minus	5
106372885		LOB domain-containing protein 5-like		C1	NC_027767.1	3454146	3457266	minus	3
106374280		cytokinin dehydrogenase 2-like		C1	NC_027767.1	3463141	3467799	plus	5
106375525		nucleosome assembly protein 1;2-like		C1	NC_027767.1	3468005	3473960	minus	18
106375524		casein kinase I-like		C1	NC_027767.1	3471349	3477204	plus	21
106375527	DGAT1-2, DGAT1.b	diacylglycerol O-acyltransferase 1	diacylglycerol O-acyltransferase 1|diacylglycerol acyltransferase 1	C1	NC_027767.1	3477412	3480914	minus	16
106375528		serine/threonine-protein kinase tricorner-like		C1	NC_027767.1	3488620	3492046	plus	14
106375530		G-type lectin S-receptor-like serine/threonine-protein kinase At2g19130		C1	NC_027767.1	3493184	3493922	minus	2
106375529		threonine synthase 1, chloroplastic-like		C1	NC_027767.1	3494004	3495754	minus	1
106375533		transmembrane protein 230-like		C1	NC_027767.1	3496427	3497499	minus	2
106375532		chromodomain-helicase-DNA-binding protein 5-like		C1	NC_027767.1	3501042	3504374	minus	7
106375535		uncharacterized LOC106375535		C1	NC_027767.1	3504578	3506306	minus	2
106375536		uncharacterized LOC106375536		C1	NC_027767.1	3506165	3506911	plus	2
106375534		uncharacterized LOC106375534		C1	NC_027767.1	3506731	3507813	minus	2
106375537		uncharacterized protein At4g04775-like		C1	NC_027767.1	3545189	3548568	minus	4
106372886		glutathione S-transferase T3-like		C1	NC_027767.1	3545840	3546930	minus	2
106372888		uncharacterized LOC106372888		C1	NC_027767.1	3548846	3551086	minus	3
106374281		uncharacterized LOC106374281		C1	NC_027767.1	3552716	3553847	minus	3
106374282		uncharacterized LOC106374282		C1	NC_027767.1	3559031	3560189	minus	3
106374283		auxin-responsive protein SAUR72-like		C1	NC_027767.1	3566539	3567225	minus	1
106374284		uncharacterized LOC106374284		C1	NC_027767.1	3588914	3589727	minus	1
106375540		uncharacterized LOC106375540		C1	NC_027767.1	3590506	3593034	minus	5
106375541		ABC transporter C family member 6-like		C1	NC_027767.1	3593141	3597903	plus	7
106374285		uncharacterized LOC106374285		C1	NC_027767.1	3610298	3611210	minus	3
106372889		uncharacterized LOC106372889		C1	NC_027767.1	3637478	3638187	minus	2
106374286		two-component response regulator-like APRR1	BnaC01g38200D	C1	NC_027767.1	3645365	3646528	plus	4
106375542		feruloyl CoA ortho-hydroxylase 2-like	BnaC01g38190D	C1	NC_027767.1	3650859	3654734	plus	5
106374288		uncharacterized LOC106374288		C1	NC_027767.1	3672515	3673226	minus	3
106374289		glycerophosphodiester phosphodiesterase GDPD1, chloroplastic-like		C1	NC_027767.1	3674539	3676233	plus	0
106374331		uncharacterized LOC106374331		C1	NC_027767.1	3694066	3694888	plus	3
106375543		probable methyltransferase PMT21		C1	NC_027767.1	3697283	3698198	minus	3
106375544		pentatricopeptide repeat-containing protein At5g42310, mitochondrial-like		C1	NC_027767.1	3719431	3721946	minus	4
106374290		UDP-glycosyltransferase 75B2-like		C1	NC_027767.1	3741277	3742885	plus	0
106372891		uncharacterized LOC106372891		C1	NC_027767.1	3758170	3762335	minus	7
106374291		uncharacterized LOC106374291		C1	NC_027767.1	3762832	3767276	plus	5
106372892		uncharacterized LOC106372892		C1	NC_027767.1	3823025	3823834	plus	1
106372893		uncharacterized LOC106372893		C1	NC_027767.1	3840253	3840873	plus	1
106374292		putative BTB/POZ domain-containing protein At2g40440	BnaA03g54520D	C1	NC_027767.1	3872017	3872929	minus	2
106372894		uncharacterized LOC106372894		C1	NC_027767.1	3925160	3927016	plus	3
106372895		uncharacterized LOC106372895		C1	NC_027767.1	3927341	3928814	plus	4
106375545		probable alpha,alpha-trehalose-phosphate synthase [UDP-forming] 10	BnaA03g54540D	C1	NC_027767.1	3943669	3949164	plus	4
106372896		formin-like protein 7		C1	NC_027767.1	3951526	3953780	plus	0
106372897		pyruvate dehydrogenase E1 component subunit alpha-1, mitochondrial-like		C1	NC_027767.1	3953863	3956970	minus	9
106375546		paired amphipathic helix protein Sin3-like 5		C1	NC_027767.1	3958352	3964430	minus	20
106375547		phospholipid-transporting ATPase 3-like		C1	NC_027767.1	3996078	4005965	minus	28
106372899		uncharacterized LOC106372899		C1	NC_027767.1	4067668	4073481	plus	0
106375548		pentatricopeptide repeat-containing protein At1g59720, chloroplastic/mitochondrial-like		C1	NC_027767.1	4082448	4084474	plus	1
106374293		UDP-D-xylose:L-fucose alpha-1,3-D-xylosyltransferase 3-like		C1	NC_027767.1	4098620	4108749	minus	5
106375549		uncharacterized LOC106375549		C1	NC_027767.1	4110046	4111235	minus	2
106374294		uncharacterized LOC106374294		C1	NC_027767.1	4111461	4113025	plus	3
106375550		dynamin-2B-like		C1	NC_027767.1	4121110	4135461	minus	38
106372900		uncharacterized LOC106372900		C1	NC_027767.1	4162321	4163320	plus	2
106372901		uncharacterized LOC106372901		C1	NC_027767.1	4167220	4173319	minus	6
106374295		uncharacterized LOC106374295		C1	NC_027767.1	4197809	4198603	plus	3
106375553		glycine-rich cell wall structural protein		C1	NC_027767.1	4209986	4210666	minus	1
106375552		glycine-rich cell wall structural protein 1		C1	NC_027767.1	4218258	4218983	minus	1
106374297		uncharacterized LOC106374297		C1	NC_027767.1	4221107	4222298	plus	5
106375554		peroxisomal fatty acid beta-oxidation multifunctional protein AIM1	BnaC01g09510D	C1	NC_027767.1	4234149	4238796	plus	18
106375555		protein tesmin/TSO1-like CXC 5		C1	NC_027767.1	4238613	4242153	minus	8
106375556		uncharacterized LOC106375556		C1	NC_027767.1	4242501	4244116	minus	3
106375557		cyclin-dependent kinase F-1		C1	NC_027767.1	4244358	4246409	minus	3
106374298		rac-like GTP-binding protein ARAC7	BnaC01g09530D	C1	NC_027767.1	4247014	4248935	minus	8
106375558		DNA topoisomerase 2	BnaC01g09540D	C1	NC_027767.1	4249608	4255650	minus	18
106374299		uncharacterized LOC106374299		C1	NC_027767.1	4257706	4258778	minus	2
106375559		bark storage protein A	BnaC01g09550D	C1	NC_027767.1	4260896	4267589	minus	6
106375560		AFP homolog 2	BnaC01g09570D	C1	NC_027767.1	4277608	4279964	plus	4
106374300		E3 ubiquitin-protein ligase ATL42	BnaC01g09580D	C1	NC_027767.1	4282050	4283422	plus	1
106375561		casein kinase I-like	BnaC01g09590D	C1	NC_027767.1	4285367	4288262	minus	13
106374301		probable xyloglucan endotransglucosylase/hydrolase protein 26	BnaC01g09600D	C1	NC_027767.1	4288730	4290409	minus	4
106374302		uncharacterized LOC106374302		C1	NC_027767.1	4292213	4294072	minus	6
106375562		methyltransferase-like protein 5		C1	NC_027767.1	4309028	4310542	minus	8
106375563		zinc finger HIT domain-containing protein 3-like		C1	NC_027767.1	4310704	4312295	plus	8
106372902		putative transcription factor bHLH056		C1	NC_027767.1	4312310	4319062	minus	0
106372904		putative transcription factor bHLH056		C1	NC_027767.1	4320386	4323073	minus	0
106374303		uncharacterized LOC106374303		C1	NC_027767.1	4323815	4325172	plus	3
106372905		uncharacterized LOC106372905		C1	NC_027767.1	4325214	4325981	minus	3
106372906		uncharacterized LOC106372906		C1	NC_027767.1	4346314	4348733	minus	5
106375565		uncharacterized LOC106375565		C1	NC_027767.1	4352224	4353649	plus	6
106375567		transcription factor bHLH119-like		C1	NC_027767.1	4355481	4358315	minus	8
106372907		glutathione S-transferase T3-like		C1	NC_027767.1	4360320	4361180	plus	1
106375568		GDSL esterase/lipase At4g28780	BnaC01g09700D	C1	NC_027767.1	4366939	4369478	minus	5
106375570		tetraspanin-20-like		C1	NC_027767.1	4384833	4386511	plus	0
106375569		uncharacterized LOC106375569		C1	NC_027767.1	4386489	4390637	minus	8
106375574		photosystem I reaction center subunit IV A, chloroplastic-like		C1	NC_027767.1	4397391	4398419	plus	3
106375573		glutaredoxin-C5, chloroplastic-like		C1	NC_027767.1	4398496	4399972	minus	5
106375576		glutaredoxin-C5, chloroplastic-like		C1	NC_027767.1	4407120	4407663	minus	2
106375575		photosystem I reaction center subunit IV A, chloroplastic	BnaC01g09730D	C1	NC_027767.1	4410112	4411173	plus	3
106375572		glutaredoxin-C5, chloroplastic-like	BnaC01g09740D	C1	NC_027767.1	4411280	4412781	minus	5
106372908		glutathione S-transferase T2-like		C1	NC_027767.1	4418347	4419660	minus	4
106375577		probable indole-3-pyruvate monooxygenase YUCCA8		C1	NC_027767.1	4425036	4426965	minus	3
106375208		uncharacterized LOC106375208		C1	NC_027767.1	4432667	4436398	plus	6
106374304		uncharacterized LOC106374304		C1	NC_027767.1	4463733	4465266	minus	4
106372909		WD repeat-containing protein LWD1-like		C1	NC_027767.1	4465334	4486103	minus	2
106375578		uncharacterized LOC106375578		C1	NC_027767.1	4483353	4486016	minus	4
106374305		putative pentatricopeptide repeat-containing protein At1g28020		C1	NC_027767.1	4486608	4487851	minus	2
106375579		myosin-14		C1	NC_027767.1	4488590	4498484	minus	40
106375580		ketohexokinase-like		C1	NC_027767.1	4499396	4502370	minus	13
106374306		uncharacterized LOC106374306		C1	NC_027767.1	4507095	4507733	minus	2
106374307		ammonium transporter 1 member 4-like		C1	NC_027767.1	4517588	4519174	minus	1
106372910		uncharacterized LOC106372910		C1	NC_027767.1	4519872	4521084	minus	3
106372911		uncharacterized LOC106372911		C1	NC_027767.1	4523242	4523754	plus	1
106372912		uncharacterized LOC106372912		C1	NC_027767.1	4524163	4524821	minus	3
106375581		UDP-glucuronate 4-epimerase 6-like		C1	NC_027767.1	4532727	4534576	plus	1
106375583		serine/arginine-rich splicing factor 4-like		C1	NC_027767.1	4535075	4538191	minus	0
106374309		paired amphipathic helix protein Sin3-like 2		C1	NC_027767.1	4538287	4539653	plus	1
106372914		uncharacterized LOC106372914		C1	NC_027767.1	4540466	4541726	minus	2
106372915		transcription factor FAMA-like		C1	NC_027767.1	4557017	4559187	minus	4
106375584		uncharacterized LOC106375584		C1	NC_027767.1	4570796	4572105	minus	3
106372916		uncharacterized LOC106372916		C1	NC_027767.1	4593833	4595068	plus	1
106372917		uncharacterized protein Mb2253c-like		C1	NC_027767.1	4713848	4714441	minus	1
106372918		serine-rich adhesin for platelets-like		C1	NC_027767.1	4719120	4720310	plus	3
106372919		uncharacterized LOC106372919		C1	NC_027767.1	4727742	4728272	minus	1
106372920		uncharacterized LOC106372920		C1	NC_027767.1	4734977	4735747	plus	1
106374310		elicitor peptide 1-like		C1	NC_027767.1	4756612	4758051	minus	2
106375585		uncharacterized LOC106375585		C1	NC_027767.1	4764649	4766322	minus	2
106375586		flotillin-like protein 3		C1	NC_027767.1	4767446	4769170	plus	2
106375598		uncharacterized LOC106375598		C1	NC_027767.1	4771636	4773474	minus	3
106375588		probable 20S rRNA accumulation protein 4		C1	NC_027767.1	4774622	4776381	plus	5
106375594		uncharacterized LOC106375594		C1	NC_027767.1	4776546	4777170	plus	2
106375595		uncharacterized protein At5g64816		C1	NC_027767.1	4777066	4777960	minus	3
106375590		uncharacterized GTP-binding protein At5g64813		C1	NC_027767.1	4778274	4780593	minus	7
106375591		probable WRKY transcription factor 51		C1	NC_027767.1	4784653	4786113	minus	3
106375587		flotillin-like protein 3		C1	NC_027767.1	4790268	4792155	plus	2
106375597		uncharacterized LOC106375597		C1	NC_027767.1	4798561	4800290	minus	3
106375589		programmed cell death protein 2-like	BnaC03g49430D	C1	NC_027767.1	4813311	4815070	plus	5
106375592		uncharacterized LOC106375592		C1	NC_027767.1	4815139	4815772	plus	2
106375596		uncharacterized protein At5g64816		C1	NC_027767.1	4815744	4816747	minus	2
106375599		uncharacterized GTP-binding protein At5g64813-like		C1	NC_027767.1	4816864	4819409	minus	7
106372921		uncharacterized GTP-binding protein At5g64813-like		C1	NC_027767.1	4821505	4822710	minus	3
106375600		probable WRKY transcription factor 51	BnaC03g49470D	C1	NC_027767.1	4825915	4827372	minus	3
106372923		uncharacterized LOC106372923		C1	NC_027767.1	4832732	4834117	minus	1
106375601		CLAVATA3/ESR (CLE)-related protein 21-like		C1	NC_027767.1	4837069	4838138	minus	1
106375602		uncharacterized LOC106375602		C1	NC_027767.1	4840926	4842444	plus	3
106374311		root meristem growth factor 9-like	BnaC03g49500D	C1	NC_027767.1	4845344	4846062	plus	2
106372924		uncharacterized LOC106372924		C1	NC_027767.1	4857238	4868785	plus	4
106374312		uncharacterized LOC106374312		C1	NC_027767.1	4868673	4869716	minus	3
106375603		uncharacterized LOC106375603		C1	NC_027767.1	4870659	4871136	minus	1
106374313		uncharacterized LOC106374313		C1	NC_027767.1	4873464	4874280	minus	1
106372925		ras-related protein RABA1e-like		C1	NC_027767.1	4877372	4878595	minus	0
106375604		adenylosuccinate lyase-like		C1	NC_027767.1	4879961	4882535	minus	8
106375166		ethylene-responsive transcription factor ERF091-like		C1	NC_027767.1	4882954	4883865	minus	1
106372926		ethylene-responsive transcription factor ERF091-like		C1	NC_027767.1	4899508	4900453	minus	0
106375184		putative F-box/FBD/LRR-repeat protein At4g26350		C1	NC_027767.1	4908777	4910026	minus	3
106372927		uncharacterized LOC106372927		C1	NC_027767.1	4930945	4931880	minus	3
106372928		uncharacterized LOC106372928		C1	NC_027767.1	4932888	4939794	minus	10
106375606		uncharacterized LOC106375606		C1	NC_027767.1	4941280	4943949	plus	15
106375608		D-tyrosyl-tRNA(Tyr) deacylase-like	BnaC01g10850D	C1	NC_027767.1	4943811	4945195	minus	8
106375605		probable ATP-dependent RNA helicase DHX35		C1	NC_027767.1	4945370	4950190	plus	23
106375607	CH42.2	magnesium-chelatase subunit ChlI-1, chloroplastic	magnesium-chelatase subunit ChlI-1, chloroplastic|BnaC01g10870D|chlorata 42.2	C1	NC_027767.1	4950137	4951792	minus	3
106374314		uncharacterized protein At4g18490-like		C1	NC_027767.1	4954019	4958917	plus	15
106374315		uncharacterized LOC106374315		C1	NC_027767.1	4959694	4960081	plus	0
106374316		uncharacterized LOC106374316		C1	NC_027767.1	4963113	4963848	plus	0
106375609		uncharacterized LOC106375609		C1	NC_027767.1	4965357	4970891	plus	4
106374849		CLAVATA3/ESR (CLE)-related protein 2-like	BnaC01g10920D	C1	NC_027767.1	4984350	4984586	plus	1
106375610		uncharacterized LOC106375610		C1	NC_027767.1	4992577	4995813	plus	12
106372929		uncharacterized LOC106372929		C1	NC_027767.1	4996879	5000456	minus	3
106374317		phospholipase A1-IIgamma-like		C1	NC_027767.1	5008492	5011537	minus	4
106374318		phospholipase A1-IIgamma-like		C1	NC_027767.1	5020390	5023555	minus	4
106375611		protein CHUP1, chloroplastic-like	BnaC01g10970D	C1	NC_027767.1	5036785	5039894	plus	5
106375614		replication protein A 14 kDa subunit B		C1	NC_027767.1	5041139	5042082	plus	3
106375613		probable inactive dual specificity protein phosphatase-like At4g18593	BnaC01g10990D	C1	NC_027767.1	5042326	5043456	plus	3
106375615		pollen-specific protein-like At4g18596	BnaC01g11000D	C1	NC_027767.1	5043745	5044469	plus	1
106375616		scar-like domain-containing protein WAVE 5		C1	NC_027767.1	5044454	5054814	minus	9
106372931		uncharacterized LOC106372931		C1	NC_027767.1	5081867	5082331	minus	1
106372932		uncharacterized LOC106372932		C1	NC_027767.1	5087972	5091288	minus	6
106375617		gibberellin 2-beta-dioxygenase 2-like	BnaC07g09260D	C1	NC_027767.1	5099081	5101880	minus	3
106372933		uncharacterized LOC106372933		C1	NC_027767.1	5150718	5151299	plus	1
106375618		cytosolic sulfotransferase 12-like		C1	NC_027767.1	5201010	5202373	plus	2
106375164		uncharacterized LOC106375164		C1	NC_027767.1	5212684	5213289	plus	4
106374319		ubiquitin-conjugating enzyme 15		C1	NC_027767.1	5214790	5216662	minus	6
106372934		uncharacterized LOC106372934		C1	NC_027767.1	5222306	5225195	minus	0
106372935		uncharacterized LOC106372935		C1	NC_027767.1	5239263	5245264	minus	0
106374320		peroxidase 9	BnaC06g01060D	C1	NC_027767.1	5255701	5257444	minus	4
106375619		TVP38/TMEM64 family membrane protein slr0305	BnaC06g01050D	C1	NC_027767.1	5257953	5259358	minus	2
106374321		uncharacterized LOC106374321		C1	NC_027767.1	5262395	5263494	plus	3
106374322		symplekin-like		C1	NC_027767.1	5265458	5266730	minus	5
106375620		uncharacterized LOC106375620		C1	NC_027767.1	5269357	5271213	plus	5
106372936		uncharacterized LOC106372936		C1	NC_027767.1	5273467	5273769	minus	1
106375621		pre-mRNA-processing protein 40A		C1	NC_027767.1	5284204	5293726	minus	32
106372937		uncharacterized LOC106372937		C1	NC_027767.1	5306158	5310200	minus	0
106374323		uncharacterized LOC106374323		C1	NC_027767.1	5316173	5317311	minus	1
106375624		DNA replication licensing factor MCM2-like		C1	NC_027767.1	5318780	5324845	minus	20
106372938		DNA replication licensing factor MCM2-like		C1	NC_027767.1	5327211	5329588	minus	9
106372940		nucleosome assembly protein 1;2-like		C1	NC_027767.1	5331832	5336487	plus	0
106372941		mitochondrial inner membrane protein OXA1		C1	NC_027767.1	5338353	5339593	minus	5
106375625		prolyl-tRNA synthetase associated domain-containing protein 1-like		C1	NC_027767.1	5370840	5373150	minus	12
106372942		proline--tRNA ligase-like		C1	NC_027767.1	5374499	5377817	minus	11
106372943		uncharacterized mitochondrial protein AtMg00310-like		C1	NC_027767.1	5405077	5405502	plus	1
106372944		uncharacterized LOC106372944		C1	NC_027767.1	5405584	5406766	plus	3
106374324		ethylene-responsive transcription factor ERF014-like	BnaC06g00880D	C1	NC_027767.1	5407928	5408899	minus	1
106372945		uncharacterized LOC106372945		C1	NC_027767.1	5482023	5483582	minus	2
106372946		uncharacterized LOC106372946		C1	NC_027767.1	5487788	5488660	minus	1
106372948		uncharacterized LOC106372948		C1	NC_027767.1	5492517	5495621	plus	2
106374326		uncharacterized LOC106374326		C1	NC_027767.1	5534567	5535719	plus	3
106372949		galactose oxidase-like		C1	NC_027767.1	5543003	5545153	minus	2
106375626		calmodulin-binding transcription activator 4-like		C1	NC_027767.1	5582433	5587618	minus	13
106375627		probable DNA primase large subunit	BnaC02g45630D	C1	NC_027767.1	5588276	5591993	minus	18
106374327		glucuronoxylan 4-O-methyltransferase 1-like		C1	NC_027767.1	5617000	5618153	plus	1
106375628		F-box protein At1g67340-like		C1	NC_027767.1	5676387	5678252	plus	3
106375629		uncharacterized LOC106375629		C1	NC_027767.1	5678265	5679372	minus	2
106375154		U4/U6 small nuclear ribonucleoprotein Prp31 pseudogene		C1	NC_027767.1	5687059	5688030	minus	0
106372950		uncharacterized LOC106372950		C1	NC_027767.1	5700716	5701349	plus	0
106375631		REF/SRPP-like protein At1g67360	BnaC02g45740D	C1	NC_027767.1	5701723	5703078	minus	2
106375632		ELMO domain-containing protein A-like		C1	NC_027767.1	5704534	5710015	minus	8
106375633		probable arabinosyltransferase ARAD1	BnaC02g45770D	C1	NC_027767.1	5710364	5719443	minus	4
106374328		uncharacterized LOC106374328		C1	NC_027767.1	5726392	5727623	minus	2
106372951		60S ribosomal protein L17-2-like		C1	NC_027767.1	5727964	5729912	plus	7
106375635		F-box/kelch-repeat protein At1g67480-like		C1	NC_027767.1	5773486	5775766	plus	4
106375634		F-box/kelch-repeat protein At1g67480-like		C1	NC_027767.1	5779547	5786432	plus	10
106372953		wall-associated receptor kinase-like 18		C1	NC_027767.1	5789707	5803268	plus	5
106372954		wall-associated receptor kinase-like 18		C1	NC_027767.1	5811474	5812308	plus	3
106374329		ethylene-responsive transcription factor ERF015-like		C1	NC_027767.1	5812530	5813467	minus	1
106375637		plastidial lipoyltransferase 2-like		C1	NC_027767.1	5814344	5815661	minus	4
106375636		chloroplast envelope membrane protein-like		C1	NC_027767.1	5815771	5818143	plus	7
106375640		alpha/beta hydrolase domain-containing protein 17C-like		C1	NC_027767.1	5822336	5824263	plus	5
106375638		calmodulin-binding protein 60 F-like		C1	NC_027767.1	5824340	5826845	minus	8
106375643		uncharacterized LOC106375643		C1	NC_027767.1	5827316	5828650	minus	3
106375641		lysosomal Pro-X carboxypeptidase-like		C1	NC_027767.1	5828934	5831377	minus	9
106375642		uncharacterized LOC106375642		C1	NC_027767.1	5832998	5835154	minus	9
106375644		uncharacterized LOC106375644		C1	NC_027767.1	5835425	5836635	minus	3
106375645		lysosomal Pro-X carboxypeptidase-like		C1	NC_027767.1	5836919	5839362	minus	9
106375646		uncharacterized LOC106375646		C1	NC_027767.1	5840983	5845902	minus	17
106372955		U3 small nucleolar RNA-associated protein 25-like		C1	NC_027767.1	5851069	5851569	minus	2
106372956		serine/arginine-rich splicing factor RSZ22A-like		C1	NC_027767.1	5859282	5859716	minus	1
106372957		DNA-binding protein HEXBP-like		C1	NC_027767.1	5878237	5879018	minus	2
106372958		uncharacterized LOC106372958		C1	NC_027767.1	5912752	5920630	minus	3
106372960		DNA-binding protein HEXBP-like		C1	NC_027767.1	5940985	5941354	plus	2
106372961		uncharacterized LOC106372961		C1	NC_027767.1	6020899	6023445	plus	5
106372962		uncharacterized LOC106372962		C1	NC_027767.1	6024758	6030072	plus	9
106372963		uncharacterized LOC106372963		C1	NC_027767.1	6101912	6103207	minus	0
106372964		uncharacterized LOC106372964		C1	NC_027767.1	6105273	6107295	minus	0
106375648		BEL1-like homeodomain protein 3		C1	NC_027767.1	6116289	6118798	plus	4
106375649		uncharacterized LOC106375649		C1	NC_027767.1	6118791	6120257	minus	4
106374330		ocs element-binding factor 1-like		C1	NC_027767.1	6140241	6140959	minus	1
106372965		putative nuclease HARBI1		C1	NC_027767.1	6190328	6191451	minus	3
106374980		uncharacterized protein At2g29880-like		C1	NC_027767.1	6192207	6193562	minus	3
106375650		bifunctional nuclease 1	BnaCnng53830D	C1	NC_027767.1	6194857	6197299	plus	11
106372968		glutathione S-transferase T3-like		C1	NC_027767.1	6202201	6203088	plus	1
106374332		uncharacterized LOC106374332		C1	NC_027767.1	6209629	6210910	minus	2
106374333		ornithine carbamoyltransferase, chloroplastic-like		C1	NC_027767.1	6217347	6219277	plus	0
106372969		isoflavone reductase homolog P3-like		C1	NC_027767.1	6219318	6222495	minus	0
106375652		glutathione S-transferase DHAR2	BnaCnng08030D	C1	NC_027767.1	6222573	6223587	plus	3
106375651		isoflavone reductase homolog P3-like	BnaCnng08040D	C1	NC_027767.1	6223669	6225280	minus	5
106372970		uncharacterized LOC106372970		C1	NC_027767.1	6228732	6229226	minus	1
106374334		protein RADIALIS-like 6		C1	NC_027767.1	6234382	6236882	plus	0
106374335		uncharacterized LOC106374335		C1	NC_027767.1	6245474	6246380	plus	2
106375654		zinc-finger homeodomain protein 5-like		C1	NC_027767.1	6254749	6256302	minus	2
106372971		uncharacterized LOC106372971		C1	NC_027767.1	6274808	6275622	plus	2
106375655		chaperone protein ClpD, chloroplastic		C1	NC_027767.1	6323181	6327524	plus	13
106375656		uncharacterized LOC106375656		C1	NC_027767.1	6330202	6332430	minus	5
106375657		protein FRIGIDA-like	BnaC09g27290D|FRIGIDA-like protein	C1	NC_027767.1	6352104	6354341	plus	3
106372972		superoxide dismutase [Fe] 2, chloroplastic-like		C1	NC_027767.1	6355889	6359662	minus	7
106372973		uncharacterized LOC106372973		C1	NC_027767.1	6365708	6367024	minus	1
106372974		uncharacterized LOC106372974		C1	NC_027767.1	6370687	6371311	plus	2
106375658		uncharacterized LOC106375658		C1	NC_027767.1	6372901	6380889	minus	0
106375659		polyadenylate-binding protein 1-like	BnaC09g27310D	C1	NC_027767.1	6381092	6382973	plus	6
106372976		uncharacterized LOC106372976		C1	NC_027767.1	6387342	6388706	plus	1
106372977		uncharacterized LOC106372977		C1	NC_027767.1	6388889	6390729	plus	5
106375660		uncharacterized zinc finger protein At4g06634-like		C1	NC_027767.1	6397768	6400216	plus	6
106375661		uncharacterized LOC106375661		C1	NC_027767.1	6431611	6434099	plus	8
106375662		U6 snRNA phosphodiesterase-like	BnaC09g27340D	C1	NC_027767.1	6434274	6436154	minus	6
106375663		putative lipase ROG1	BnaC09g27350D	C1	NC_027767.1	6449893	6452761	plus	11
106375664		ethylene-responsive transcription factor ERF105-like	BnaC09g27360D	C1	NC_027767.1	6453470	6454427	minus	1
106375666	S5	oleosin 14.9 kDa-like	oleosin S5-1	C1	NC_027767.1	6457143	6458667	plus	2
106375667		ubiquinol-cytochrome-c reductase complex assembly factor 1-like		C1	NC_027767.1	6459067	6460951	minus	7
106372978		uncharacterized LOC106372978		C1	NC_027767.1	6465157	6466485	minus	1
106372979		uncharacterized mitochondrial protein AtMg00810-like		C1	NC_027767.1	6471187	6471591	plus	1
106374336		uncharacterized LOC106374336		C1	NC_027767.1	6510930	6511995	minus	2
106372980		polyadenylate-binding protein 4-like		C1	NC_027767.1	6513495	6518510	plus	20
106375668		probable receptor-like protein kinase At1g67000		C1	NC_027767.1	6535929	6540890	minus	5
106375669		thaumatin-like protein 1b		C1	NC_027767.1	6554884	6555754	minus	2
106374338		uncharacterized LOC106374338		C1	NC_027767.1	6558886	6559187	minus	0
106374339		glycerophosphodiester phosphodiesterase protein kinase domain-containing GDPDL2-like		C1	NC_027767.1	6565711	6575680	minus	5
106372981		cytochrome b561 domain-containing protein At4g18260-like		C1	NC_027767.1	6578397	6584557	minus	0
106372982		uncharacterized LOC106372982		C1	NC_027767.1	6585081	6585512	minus	1
106372984		protein transport protein Sec61 subunit alpha-like		C1	NC_027767.1	6590252	6592073	plus	0
106372985		protein transport protein Sec61 subunit alpha-like		C1	NC_027767.1	6593093	6594914	plus	0
106372986		uncharacterized LOC106372986		C1	NC_027767.1	6652551	6654989	minus	1
106372987		vegetative cell wall protein gp1-like		C1	NC_027767.1	6668878	6669312	plus	1
106372988		potassium channel KAT2-like		C1	NC_027767.1	6677162	6680468	plus	0
106375196		uncharacterized LOC106375196		C1	NC_027767.1	6680810	6681289	plus	1
106374340		glucan endo-1,3-beta-glucosidase 14-like		C1	NC_027767.1	6682870	6684761	minus	4
106374341		uncharacterized LOC106374341		C1	NC_027767.1	6701025	6702143	minus	2
106374342		9-cis-epoxycarotenoid dioxygenase NCED2, chloroplastic-like		C1	NC_027767.1	6706779	6708524	plus	1
106374343		peroxisomal (S)-2-hydroxy-acid oxidase GLO5-like		C1	NC_027767.1	6711681	6713996	minus	11
106375670		protease Do-like 5, chloroplastic		C1	NC_027767.1	6717175	6718846	plus	7
106375671		uncharacterized LOC106375671		C1	NC_027767.1	6718747	6719619	minus	2
106375672		KH domain-containing protein At4g18375		C1	NC_027767.1	6720096	6722877	plus	8
106372989		KH domain-containing protein At4g18375-like		C1	NC_027767.1	6726006	6727950	plus	6
106375673		F-box protein At4g18380-like		C1	NC_027767.1	6730982	6742449	plus	3
106375675		F-box protein At4g18380-like		C1	NC_027767.1	6759682	6761453	plus	2
106372990		uncharacterized LOC106372990		C1	NC_027767.1	6806750	6809888	minus	10
106372991		uncharacterized LOC106372991		C1	NC_027767.1	6814944	6815778	minus	2
106375676		transcription factor TCP2-like		C1	NC_027767.1	6833517	6836175	minus	4
106375677		uncharacterized LOC106375677		C1	NC_027767.1	6843957	6845789	plus	4
106372992		uncharacterized LOC106372992		C1	NC_027767.1	6855933	6856852	plus	2
106374344		uncharacterized LOC106374344		C1	NC_027767.1	6856740	6857786	minus	3
106375678		uncharacterized LOC106375678		C1	NC_027767.1	6858723	6859200	minus	1
106374345		uncharacterized LOC106374345		C1	NC_027767.1	6861589	6862405	minus	1
106372993		ras-related protein RABA1e-like	BnaC01g40910D	C1	NC_027767.1	6865457	6866691	minus	2
106375679		adenylosuccinate lyase-like		C1	NC_027767.1	6868057	6870684	minus	0
106375167		ethylene-responsive transcription factor ERF091-like		C1	NC_027767.1	6871103	6872014	minus	1
106372994		ethylene-responsive transcription factor ERF091-like		C1	NC_027767.1	6887783	6888728	minus	0
106372995		uncharacterized LOC106372995		C1	NC_027767.1	7052393	7057075	minus	6
106372996		uncharacterized LOC106372996		C1	NC_027767.1	7058196	7062878	minus	6
106372998		uncharacterized LOC106372998		C1	NC_027767.1	7064098	7069921	minus	6
106372999		uncharacterized LOC106372999		C1	NC_027767.1	7069960	7074376	minus	6
106374591		uncharacterized LOC106374591		C1	NC_027767.1	7083857	7084786	plus	3
106373000		uncharacterized LOC106373000		C1	NC_027767.1	7099260	7104871	plus	3
106374346		transcription factor bHLH36-like		C1	NC_027767.1	7137784	7140016	minus	3
106375680		probable LRR receptor-like serine/threonine-protein kinase At4g20940		C1	NC_027767.1	7147044	7151167	minus	5
106373002		uncharacterized LOC106373002		C1	NC_027767.1	7166674	7168086	minus	1
106375681		small RNA 2'-O-methyltransferase-like		C1	NC_027767.1	7168555	7172452	plus	10
106373003		uncharacterized LOC106373003		C1	NC_027767.1	7172855	7173778	plus	2
106375683		small RNA 2'-O-methyltransferase-like		C1	NC_027767.1	7177779	7181444	plus	6
106375682		small RNA 2'-O-methyltransferase-like		C1	NC_027767.1	7181689	7185946	plus	10
106375684		tubulin beta-9 chain		C1	NC_027767.1	7186151	7187941	minus	3
106375685		uncharacterized LOC106375685		C1	NC_027767.1	7190748	7193896	plus	2
106375686		uncharacterized LOC106375686		C1	NC_027767.1	7194005	7196040	plus	1
106375687		fatty acid 2-hydroxylase 2		C1	NC_027767.1	7198426	7200654	plus	7
106375689		cannabidiolic acid synthase-like		C1	NC_027767.1	7204712	7206517	minus	1
106375690		tripeptidyl-peptidase 2-like		C1	NC_027767.1	7209952	7218997	plus	34
106373004		uncharacterized LOC106373004		C1	NC_027767.1	7220307	7224585	plus	3
106375691		reticuline oxidase-like protein		C1	NC_027767.1	7226364	7228426	minus	1
106373005		reticuline oxidase-like protein		C1	NC_027767.1	7232289	7234250	minus	2
106375692		cannabidiolic acid synthase-like 1		C1	NC_027767.1	7238430	7240209	minus	1
106375693		protein BUD31 homolog 1		C1	NC_027767.1	7242999	7244299	plus	4
106374348		cyclin-D-binding Myb-like transcription factor 1		C1	NC_027767.1	7246171	7246894	minus	1
106373006		uncharacterized LOC106373006		C1	NC_027767.1	7246778	7247491	minus	2
106374349		uncharacterized LOC106374349		C1	NC_027767.1	7249208	7250137	minus	1
106374350		uncharacterized LOC106374350		C1	NC_027767.1	7251186	7252122	minus	1
106374351		alkane hydroxylase MAH1-like		C1	NC_027767.1	7262940	7264517	minus	1
106373007		dolichyl-diphosphooligosaccharide--protein glycosyltransferase subunit 2-like		C1	NC_027767.1	7276361	7281085	plus	19
106375696		ADP-ribosylation factor GTPase-activating protein AGD12-like		C1	NC_027767.1	7281268	7283466	plus	8
106375695		pentatricopeptide repeat-containing protein At4g21170-like		C1	NC_027767.1	7283448	7285327	minus	1
106375694		dnaJ protein ERDJ2B-like		C1	NC_027767.1	7285557	7288871	plus	9
106375698		pentatricopeptide repeat-containing protein At4g21190-like		C1	NC_027767.1	7288638	7290469	minus	6
106373009		uncharacterized LOC106373009		C1	NC_027767.1	7292128	7292895	plus	1
106373010		uncharacterized LOC106373010		C1	NC_027767.1	7330988	7332728	minus	3
106374352		uncharacterized LOC106374352		C1	NC_027767.1	7343709	7344514	minus	3
106373011		uncharacterized LOC106373011		C1	NC_027767.1	7354125	7356687	minus	4
106375699		putative F-box protein At1g32660		C1	NC_027767.1	7373270	7374924	minus	1
106375700		involucrin-like		C1	NC_027767.1	7385186	7388770	plus	7
106373012		uncharacterized LOC106373012		C1	NC_027767.1	7449054	7451032	minus	0
106373013		probable serine incorporator		C1	NC_027767.1	7467479	7469357	plus	8
106374353		uncharacterized LOC106374353		C1	NC_027767.1	7468081	7469523	plus	5
106374354		protein RALF-like 26	BnaA04g10100D|BnaCnng00220D	C1	NC_027767.1	7479407	7480321	minus	2
106373014		uncharacterized LOC106373014		C1	NC_027767.1	7483380	7484547	plus	3
106373015		uncharacterized protein At4g04775-like		C1	NC_027767.1	7486886	7487415	plus	2
106375701		pentatricopeptide repeat-containing protein At3g25210, mitochondrial	BnaCnng00280D	C1	NC_027767.1	7495015	7496582	plus	1
106375702		uncharacterized LOC106375702		C1	NC_027767.1	7501009	7502196	minus	2
106373017		uncharacterized LOC106373017		C1	NC_027767.1	7512299	7515030	minus	6
106374355		protein STRICTOSIDINE SYNTHASE-LIKE 12-like		C1	NC_027767.1	7530806	7532421	minus	3
106374356		uncharacterized LOC106374356		C1	NC_027767.1	7536101	7537704	plus	4
106373018		O-acyltransferase WSD1-like		C1	NC_027767.1	7539307	7545264	plus	3
106374357		uncharacterized LOC106374357		C1	NC_027767.1	7629676	7630961	minus	2
106373020		uncharacterized LOC106373020		C1	NC_027767.1	7672502	7676486	plus	0
106373021		uncharacterized LOC106373021		C1	NC_027767.1	7676687	7681388	plus	7
106373022		uncharacterized LOC106373022		C1	NC_027767.1	7688784	7693466	minus	6
106373024		uncharacterized LOC106373024		C1	NC_027767.1	7696948	7698991	minus	2
106373025		uncharacterized LOC106373025		C1	NC_027767.1	7732489	7738390	minus	0
106373026		uncharacterized LOC106373026		C1	NC_027767.1	7763805	7764728	minus	1
106373028		uncharacterized LOC106373028		C1	NC_027767.1	7925344	7931697	plus	0
106373029		uncharacterized LOC106373029		C1	NC_027767.1	8007765	8011907	minus	10
106375703		CTP synthase-like		C1	NC_027767.1	8023964	8028640	plus	20
106373030		ribonuclease H2 subunit B-like		C1	NC_027767.1	8029336	8035823	plus	10
106375705		alpha-ketoglutarate-dependent dioxygenase alkB homolog 6-like		C1	NC_027767.1	8036407	8038324	plus	9
106375704		elongation factor Tu, chloroplastic-like		C1	NC_027767.1	8038332	8039974	plus	1
106374359		vacuolar protein sorting-associated protein 2 homolog 2-like		C1	NC_027767.1	8040534	8042368	minus	10
106375706		uncharacterized LOC106375706		C1	NC_027767.1	8056732	8061022	plus	5
106375707		zinc finger protein HD1-like		C1	NC_027767.1	8062592	8064758	minus	5
106375708		guanine nucleotide-binding protein subunit beta-like protein		C1	NC_027767.1	8081876	8083483	plus	2
106374360		glutathione S-transferase T3-like		C1	NC_027767.1	8086298	8087760	minus	2
106374361		probable LRR receptor-like serine/threonine-protein kinase At1g69990		C1	NC_027767.1	8098524	8100559	plus	1
106374362		uncharacterized LOC106374362		C1	NC_027767.1	8100858	8102132	plus	4
106374363		CLAVATA3/ESR (CLE)-related protein 26-like		C1	NC_027767.1	8110562	8112005	plus	2
106375710		serine/threonine-protein phosphatase PP2A-5 catalytic subunit-like		C1	NC_027767.1	8117801	8119773	plus	5
106375709		zinc finger BED domain-containing protein RICESLEEPER 1-like		C1	NC_027767.1	8119796	8121950	minus	2
106375713		uncharacterized LOC106375713		C1	NC_027767.1	8122152	8123927	plus	4
106375714		glutathione S-transferase U11-like	BnaC06g31040D	C1	NC_027767.1	8127881	8129044	plus	2
106375715		glutathione S-transferase U12-like		C1	NC_027767.1	8139065	8140251	plus	2
106375716		glutathione S-transferase U12-like		C1	NC_027767.1	8141827	8142819	plus	2
106374364		uncharacterized LOC106374364		C1	NC_027767.1	8143040	8143823	minus	3
106373031		uncharacterized LOC106373031		C1	NC_027767.1	8145333	8151949	plus	11
106375717		uncharacterized LOC106375717		C1	NC_027767.1	8162164	8164242	minus	0
106375718		uncharacterized LOC106375718		C1	NC_027767.1	8175913	8176817	plus	3
106373032		protein NRT1/ PTR FAMILY 7.2-like		C1	NC_027767.1	8177310	8183725	plus	5
106373033		RNA polymerase II C-terminal domain phosphatase-like 1		C1	NC_027767.1	8183744	8189887	minus	15
106373034		uncharacterized LOC106373034		C1	NC_027767.1	8191914	8193253	minus	4
106375720		splicing factor 3B subunit 2-like		C1	NC_027767.1	8194590	8199150	plus	17
106375719		subtilisin-like protease SBT3.3		C1	NC_027767.1	8200400	8203609	plus	10
106374365		uncharacterized LOC106374365		C1	NC_027767.1	8210201	8211457	minus	2
106373035		F-box/LRR-repeat/kelch-repeat protein At1g09650-like		C1	NC_027767.1	8212273	8218107	minus	0
106374367		endonuclease 5-like		C1	NC_027767.1	8219065	8221112	minus	10
106375721		endonuclease 4-like	BnaC01g12900D	C1	NC_027767.1	8226086	8228237	minus	9
106375722		quinone oxidoreductase PIG3-like		C1	NC_027767.1	8230144	8231965	minus	5
106375723		BAG family molecular chaperone regulator 7-like		C1	NC_027767.1	8239835	8241982	plus	3
106374368		putative F-box protein At1g30925		C1	NC_027767.1	8242434	8243863	minus	1
106373036		uncharacterized LOC106373036		C1	NC_027767.1	8247652	8248014	plus	1
106375724		transmembrane protein 184 homolog DDB_G0279555-like		C1	NC_027767.1	8253461	8255382	plus	5
106375726		vacuolar protein sorting-associated protein 28 homolog 1	BnaC01g12850D	C1	NC_027767.1	8255962	8257735	plus	4
106375725		B3 domain-containing transcription factor VAL3-like		C1	NC_027767.1	8257751	8263381	minus	13
106375728		anaphase-promoting complex subunit 4		C1	NC_027767.1	8263835	8269243	minus	19
106375729		telomerase Cajal body protein 1-like		C1	NC_027767.1	8269489	8272594	plus	14
106375730		F-box protein SKIP27-like		C1	NC_027767.1	8272882	8274105	plus	3
106374369		uncharacterized LOC106374369		C1	NC_027767.1	8292536	8293526	plus	2
106375732		probable protein S-acyltransferase 13		C1	NC_027767.1	8312536	8314567	minus	7
106375733		uncharacterized LOC106375733		C1	NC_027767.1	8314744	8315892	plus	3
106375731		methylsterol monooxygenase 1-3-like		C1	NC_027767.1	8316568	8318377	minus	6
106373037		uncharacterized LOC106373037		C1	NC_027767.1	8321341	8321988	minus	1
106375734		methylsterol monooxygenase 1-2-like		C1	NC_027767.1	8338963	8341008	minus	5
106374370		uncharacterized LOC106374370		C1	NC_027767.1	8341956	8342839	plus	3
106375735		pentatricopeptide repeat-containing protein At4g22760-like	BnaC01g14200D	C1	NC_027767.1	8346735	8350890	plus	5
106375736		AT-hook motif nuclear-localized protein 2-like		C1	NC_027767.1	8350790	8352469	minus	0
106375737		uncharacterized LOC106375737		C1	NC_027767.1	8358027	8360235	minus	5
106373039		uncharacterized LOC106373039		C1	NC_027767.1	8369293	8370414	minus	2
106373041		uncharacterized LOC106373041		C1	NC_027767.1	8374836	8375378	minus	1
106373042		uncharacterized LOC106373042		C1	NC_027767.1	8375595	8377937	minus	3
106375738		ACT domain-containing protein ACR7-like		C1	NC_027767.1	8386912	8389842	minus	6
106373044		uncharacterized LOC106373044		C1	NC_027767.1	8413567	8414409	minus	1
106375740		MATE efflux family protein DTX1-like		C1	NC_027767.1	8417933	8419924	minus	1
106375741		MATE efflux family protein DTX1-like		C1	NC_027767.1	8429090	8442043	minus	0
106375742		uncharacterized LOC106375742		C1	NC_027767.1	8435513	8436329	minus	2
106374371		AT-hook motif nuclear-localized protein 24-like		C1	NC_027767.1	8451855	8461113	plus	4
106373045		uncharacterized LOC106373045		C1	NC_027767.1	8475068	8476727	plus	4
106373046		uncharacterized LOC106373046		C1	NC_027767.1	8477804	8479984	minus	2
106374372		ycf49-like protein	BnaCnng66080D	C1	NC_027767.1	8482360	8483778	minus	5
106373047		uncharacterized LOC106373047		C1	NC_027767.1	8489975	8491453	plus	1
106373048		uncharacterized LOC106373048		C1	NC_027767.1	8491894	8495580	plus	1
106375743		uncharacterized LOC106375743		C1	NC_027767.1	8495807	8497680	plus	5
106374373		uncharacterized LOC106374373		C1	NC_027767.1	8499666	8500531	plus	2
106375744		protein TPX2-like		C1	NC_027767.1	8507894	8511227	plus	16
106375745		leucoanthocyanidin dioxygenase	BnaC01g14310D	C1	NC_027767.1	8511372	8513084	minus	3
106373049		replication protein A 70 kDa DNA-binding subunit C-like		C1	NC_027767.1	8514064	8516674	plus	11
106373050		uncharacterized LOC106373050		C1	NC_027767.1	8517820	8521686	plus	7
106374374		uncharacterized LOC106374374		C1	NC_027767.1	8521802	8526165	minus	2
106373052		uncharacterized LOC106373052		C1	NC_027767.1	8527116	8531000	plus	9
106373053		uncharacterized LOC106373053		C1	NC_027767.1	8531058	8534069	plus	5
106375746		PGR5-like protein 1A, chloroplastic	BnaC01g14340D	C1	NC_027767.1	8538724	8540727	plus	10
106375750		protein FIZZY-RELATED 2		C1	NC_027767.1	8543636	8546115	plus	7
106375754		protein STAY-GREEN 1, chloroplastic-like		C1	NC_027767.1	8546474	8548004	minus	4
106375748		putative receptor-like protein kinase At4g00960		C1	NC_027767.1	8548425	8551077	minus	0
106373054		cysteine-rich receptor-like protein kinase 11		C1	NC_027767.1	8552253	8554109	plus	5
106375751		protein FIZZY-RELATED 2		C1	NC_027767.1	8555527	8558374	plus	7
106375753		protein STAY-GREEN 1, chloroplastic-like		C1	NC_027767.1	8558401	8559902	minus	4
106375752		putative receptor-like protein kinase At4g00960		C1	NC_027767.1	8560546	8563176	minus	0
106375749		cysteine-rich receptor-like protein kinase 11		C1	NC_027767.1	8564839	8567058	plus	5
106373055		cysteine-rich receptor-like protein kinase 11		C1	NC_027767.1	8571817	8572546	plus	3
106375747		cysteine-rich receptor-like protein kinase 11		C1	NC_027767.1	8573286	8600616	plus	8
106375757		uncharacterized LOC106375757		C1	NC_027767.1	8573721	8574640	plus	3
106375758		uncharacterized LOC106375758		C1	NC_027767.1	8580713	8582101	plus	2
106375756		cysteine-rich receptor-like protein kinase 11		C1	NC_027767.1	8601905	8604618	plus	7
106375760		dihydroorotase, mitochondrial-like		C1	NC_027767.1	8605123	8607515	plus	0
106375759		probable serine/threonine-protein kinase At1g54610	BnaC01g14410D	C1	NC_027767.1	8607499	8609731	minus	6
106375761		probable serine/threonine-protein kinase At1g09600	BnaC01g14420D	C1	NC_027767.1	8618317	8619014	minus	2
106374375		agamous-like MADS-box protein AGL19		C1	NC_027767.1	8619501	8623147	minus	8
106373056		glutathione S-transferase T3-like		C1	NC_027767.1	8626196	8627059	minus	1
106373057		uncharacterized LOC106373057		C1	NC_027767.1	8636960	8637839	minus	2
106373058		agamous-like MADS-box protein AGL19		C1	NC_027767.1	8640130	8643461	minus	7
106373059		uncharacterized LOC106373059		C1	NC_027767.1	8645410	8645987	minus	2
106373060		protein FAM63A-like		C1	NC_027767.1	8647338	8648577	plus	5
106375762		uncharacterized LOC106375762		C1	NC_027767.1	8648585	8651342	plus	9
106375763		separase-like		C1	NC_027767.1	8651635	8662088	minus	27
106373062		separase-like		C1	NC_027767.1	8678486	8688665	minus	27
106375764		putative cysteine-rich repeat secretory protein 37		C1	NC_027767.1	8689764	8692904	minus	3
106373063		T-complex protein 1 subunit theta-like		C1	NC_027767.1	8707229	8708627	minus	6
106373064		uncharacterized LOC106373064		C1	NC_027767.1	8712363	8713827	plus	4
106375766		U-box domain-containing protein 20-like	BnaCnng19020D	C1	NC_027767.1	8740347	8741982	plus	1
106375768		PHD finger protein MALE MEIOCYTE DEATH 1-like		C1	NC_027767.1	8742325	8744973	minus	3
106375771		uncharacterized LOC106375771		C1	NC_027767.1	8746755	8748512	minus	3
106373065		F-box/LRR-repeat protein At5g63520-like		C1	NC_027767.1	8748527	8750847	minus	8
106375769		U-box domain-containing protein 20-like		C1	NC_027767.1	8753211	8754786	plus	1
106375767		PHD finger protein MALE MEIOCYTE DEATH 1-like		C1	NC_027767.1	8755129	8758066	minus	3
106375770		uncharacterized LOC106375770		C1	NC_027767.1	8760091	8762655	minus	9
106373066		uncharacterized LOC106373066		C1	NC_027767.1	8763637	8766625	minus	7
106374376		uncharacterized LOC106374376		C1	NC_027767.1	8770052	8770931	plus	2
106374377		uncharacterized LOC106374377		C1	NC_027767.1	8772837	8773823	minus	1
106373067		uncharacterized LOC106373067		C1	NC_027767.1	8795052	8797329	plus	0
106375773		uncharacterized LOC106375773		C1	NC_027767.1	8799469	8805927	plus	18
106375774		uncharacterized LOC106375774		C1	NC_027767.1	8805996	8808091	minus	4
106373068		uncharacterized LOC106373068		C1	NC_027767.1	8810168	8811457	plus	3
106373069		uncharacterized LOC106373069		C1	NC_027767.1	8815390	8815963	minus	2
106375775		protein S-acyltransferase 8-like		C1	NC_027767.1	8819856	8822522	plus	5
106375776		uncharacterized LOC106375776		C1	NC_027767.1	8829033	8830264	plus	2
106375777		zinc-finger homeodomain protein 2		C1	NC_027767.1	8833436	8834508	minus	2
106375778		tryptophan aminotransferase-related protein 2-like		C1	NC_027767.1	8839567	8843236	minus	6
106375779		protein MODIFIER OF SNC1 1-like		C1	NC_027767.1	8846843	8853395	plus	10
106375780		uncharacterized LOC106375780		C1	NC_027767.1	8856330	8859810	plus	7
106375781		uncharacterized LOC106375781		C1	NC_027767.1	8860013	8860564	minus	1
106374378		pachytene checkpoint protein 2 homolog	BnaC01g16570D	C1	NC_027767.1	8860770	8863936	minus	14
106375782		manganese-dependent ADP-ribose/CDP-alcohol diphosphatase-like	BnaC01g16580D	C1	NC_027767.1	8864500	8868889	minus	4
106375783		serine/threonine-protein kinase AFC2		C1	NC_027767.1	8869205	8872267	minus	12
106375784		rhodanese-like domain-containing protein 11, chloroplastic		C1	NC_027767.1	8872583	8875420	minus	10
106375785		alpha/beta hydrolase domain-containing protein 17B-like		C1	NC_027767.1	8877530	8879843	minus	5
106374379		elicitor peptide 4-like		C1	NC_027767.1	8885751	8886493	minus	2
106375787		31 kDa ribonucleoprotein, chloroplastic-like	BnaCnng71670D	C1	NC_027767.1	8890424	8892173	minus	4
106375788		probable pectate lyase 18	BnaC01g16630D	C1	NC_027767.1	8900151	8902043	minus	3
106375789		protein STICHEL-like 2		C1	NC_027767.1	8920044	8923691	plus	8
106375791		uncharacterized LOC106375791		C1	NC_027767.1	8924079	8927037	plus	4
106373070		uncharacterized LOC106373070		C1	NC_027767.1	8927118	8927744	plus	1
106373072		glutathione S-transferase T3-like		C1	NC_027767.1	8941108	8941870	minus	2
106375790		uncharacterized LOC106375790		C1	NC_027767.1	8943547	8946477	plus	4
106375792		uncharacterized LOC106375792		C1	NC_027767.1	8946540	8947456	plus	1
106375794		26S proteasome non-ATPase regulatory subunit 6 homolog		C1	NC_027767.1	8948066	8950637	minus	8
106375795		argininosuccinate synthase, chloroplastic		C1	NC_027767.1	8955509	8958182	minus	10
106375796		conserved oligomeric Golgi complex subunit 2-like		C1	NC_027767.1	8964292	8968633	minus	12
106374380		early nodulin-like protein 3	BnaC01g16710D	C1	NC_027767.1	8975080	8975812	minus	2
106374381		cytochrome P450 71B13-like		C1	NC_027767.1	8977383	8978954	plus	0
106373073		mediator-associated protein 1-like		C1	NC_027767.1	8981545	8983374	plus	2
106375797		probable inactive purple acid phosphatase 24	BnaC01g16730D	C1	NC_027767.1	8983986	8987050	minus	11
106375798		TITAN-like protein	BnaC01g16740D	C1	NC_027767.1	8989114	8991103	plus	5
106375799		glucuronoxylan 4-O-methyltransferase 1-like	BnaC01g16750D	C1	NC_027767.1	8991239	8992835	minus	1
106375802		protein transport protein Sec61 subunit gamma-1		C1	NC_027767.1	8993184	8994280	minus	3
106374384		thylakoid lumenal 17.9 kDa protein, chloroplastic-like	BnaC01g16770D	C1	NC_027767.1	8994909	8996060	minus	4
106375803		SUMO-activating enzyme subunit 1A-like	BnaC01g16780D	C1	NC_027767.1	9001769	9004405	plus	11
106375804		uncharacterized LOC106375804		C1	NC_027767.1	9004459	9005018	plus	1
106375805		60S ribosomal protein L7a-2-like		C1	NC_027767.1	9005291	9007283	plus	7
106375806		HVA22-like protein d		C1	NC_027767.1	9007689	9008992	plus	4
106373074		uncharacterized LOC106373074		C1	NC_027767.1	9063977	9070816	plus	6
106374385		uncharacterized LOC106374385		C1	NC_027767.1	9080743	9082090	plus	2
106375807		MORC family CW-type zinc finger protein 4-like		C1	NC_027767.1	9085488	9089893	plus	19
106375808		protein TAPETUM DETERMINANT 1-like		C1	NC_027767.1	9091635	9093443	plus	4
106373075		zinc finger BED domain-containing protein DAYSLEEPER-like		C1	NC_027767.1	9093655	9094261	minus	3
106375811		membrane-anchored ubiquitin-fold protein 3-like		C1	NC_027767.1	9097087	9098438	minus	3
106375809		membrane-anchored ubiquitin-fold protein 3-like		C1	NC_027767.1	9100535	9102185	minus	4
106375813		uncharacterized LOC106375813		C1	NC_027767.1	9108450	9110202	minus	3
106375812		membrane-anchored ubiquitin-fold protein 3-like		C1	NC_027767.1	9110685	9112371	minus	4
106374386		bidirectional sugar transporter SWEET14-like		C1	NC_027767.1	9122981	9124856	minus	6
106373076		uncharacterized LOC106373076		C1	NC_027767.1	9132145	9133617	minus	1
106374387		mitochondrial import inner membrane translocase subunit TIM8-like	BnaC01g16880D	C1	NC_027767.1	9135451	9135994	minus	2
106375814		uncharacterized LOC106375814		C1	NC_027767.1	9136564	9140126	plus	8
106375815		uncharacterized LOC106375815		C1	NC_027767.1	9155389	9158246	minus	5
106374388		uncharacterized LOC106374388		C1	NC_027767.1	9187510	9188412	plus	3
106375205		uncharacterized LOC106375205		C1	NC_027767.1	9195328	9199161	plus	6
106374389		uncharacterized LOC106374389		C1	NC_027767.1	9203578	9204082	plus	2
106374390	APG, CEX	anther-specific proline-rich protein APG	Protein CEX|proline-rich protein	C1	NC_027767.1	9222829	9225090	minus	6
106375816		phosphatidylinositol 3-phosphate-binding protein 2-like		C1	NC_027767.1	9226981	9230044	minus	9
106375818		uncharacterized LOC106375818		C1	NC_027767.1	9230400	9232068	plus	3
106373077		glutathione S-transferase T3-like		C1	NC_027767.1	9239138	9239923	plus	1
106375819		extensin-like	BnaC05g15590D	C1	NC_027767.1	9250332	9251468	plus	1
106374391		DNA-directed RNA polymerase I subunit RPA12-like	BnaC05g15580D	C1	NC_027767.1	9258540	9260002	minus	6
106374392		probable 3-beta-hydroxysteroid-Delta(8),Delta(7)-isomerase		C1	NC_027767.1	9260189	9261457	plus	0
106375820		DNA ligase 1-like		C1	NC_027767.1	9264334	9265993	minus	4
106374393		putative ER lumen protein-retaining receptor C28H8.4		C1	NC_027767.1	9266405	9268180	plus	6
106373078		putative pectinesterase 14		C1	NC_027767.1	9287720	9289257	minus	0
106373080		pentatricopeptide repeat-containing protein At2g36730-like		C1	NC_027767.1	9291531	9293211	minus	0
106375821		probable pectinesterase 15		C1	NC_027767.1	9295529	9297319	plus	5
106374395		pentatricopeptide repeat-containing protein At2g36730		C1	NC_027767.1	9300231	9301817	plus	1
106374396		uncharacterized LOC106374396		C1	NC_027767.1	9303092	9304162	plus	5
106375822		SWR1 complex subunit 2-like		C1	NC_027767.1	9310413	9313042	minus	12
106375823		UDP-glycosyltransferase 73C1-like		C1	NC_027767.1	9315389	9316980	minus	1
106375824		uncharacterized LOC106375824		C1	NC_027767.1	9317796	9319533	minus	4
106375825		UDP-glycosyltransferase 73C3-like		C1	NC_027767.1	9320809	9322421	minus	1
106375826		UDP-glycosyltransferase 73C3-like		C1	NC_027767.1	9332137	9333901	plus	2
106375828		UDP-glycosyltransferase 73C5-like		C1	NC_027767.1	9334838	9348942	minus	2
106375829		UDP-glycosyltransferase 73C5-like		C1	NC_027767.1	9340874	9342542	minus	1
106375830		uncharacterized LOC106375830		C1	NC_027767.1	9349552	9350912	minus	4
106375831		uncharacterized LOC106375831		C1	NC_027767.1	9351420	9353821	plus	6
106373081		F-box protein At2g35280-like		C1	NC_027767.1	9354275	9355482	plus	0
106375832		callose synthase 10		C1	NC_027767.1	9356525	9370892	minus	51
106375833		probable xyloglucan endotransglucosylase/hydrolase protein 32	BnaC04g08400D	C1	NC_027767.1	9378359	9380368	minus	4
106374397		uncharacterized LOC106374397		C1	NC_027767.1	9408824	9409620	plus	3
106373082		uncharacterized LOC106373082		C1	NC_027767.1	9410080	9411504	minus	3
106375834		S-adenosylmethionine synthase 3		C1	NC_027767.1	9413209	9414960	minus	2
106375835		uncharacterized LOC106375835		C1	NC_027767.1	9416405	9417892	minus	6
106374398		transcription factor RAX2-like	BnaC04g08340D	C1	NC_027767.1	9421290	9423024	plus	3
106374399		uncharacterized protein At4g04775-like		C1	NC_027767.1	9430072	9431333	minus	2
106373083		glutathione S-transferase T3-like		C1	NC_027767.1	9430989	9431906	minus	1
106374400		MLO-like protein 5		C1	NC_027767.1	9443777	9446704	minus	15
106374401		protein S-acyltransferase 21-like		C1	NC_027767.1	9447279	9450276	minus	10
106375836		AT-hook motif nuclear-localized protein 10-like		C1	NC_027767.1	9455003	9457383	minus	6
106375838		SWI/SNF complex subunit SWI3B-like		C1	NC_027767.1	9459038	9462089	minus	6
106374402		uncharacterized LOC106374402		C1	NC_027767.1	9473226	9473816	minus	2
106373084		uncharacterized LOC106373084		C1	NC_027767.1	9475508	9476174	plus	2
106375839		cinnamoyl-CoA reductase 1-like		C1	NC_027767.1	9476261	9478170	minus	6
106375840		protein LYK5-like		C1	NC_027767.1	9480008	9482255	plus	1
106374403		mitotic spindle checkpoint protein BUBR1-like		C1	NC_027767.1	9482846	9485014	plus	0
106375841		uncharacterized LOC106375841		C1	NC_027767.1	9486828	9491610	plus	6
106374404		uncharacterized LOC106374404		C1	NC_027767.1	9496662	9498148	minus	2
106375843		uncharacterized protein At2g33490-like		C1	NC_027767.1	9502075	9504146	minus	5
106375844		uncharacterized protein At2g33490-like		C1	NC_027767.1	9506668	9510285	minus	11
106374406		NAC domain-containing protein 41-like		C1	NC_027767.1	9514152	9515326	minus	0
106375845		glycolipid transfer protein 1		C1	NC_027767.1	9525171	9527269	plus	7
106375846		CRIB domain-containing protein RIC1-like		C1	NC_027767.1	9527988	9528803	plus	4
106375847		50S ribosomal protein L28, chloroplastic-like	BnaC04g43890D	C1	NC_027767.1	9528824	9529834	minus	2
106374407		uncharacterized LOC106374407		C1	NC_027767.1	9534873	9536278	minus	2
106375848		multiple organellar RNA editing factor 2, chloroplastic-like	BnaC04g43880D	C1	NC_027767.1	9536737	9538616	minus	4
106373085		uncharacterized LOC106373085		C1	NC_027767.1	9548460	9549158	plus	1
106373087		uncharacterized LOC106373087		C1	NC_027767.1	9557383	9558081	plus	1
106375849		receptor-like protein 12		C1	NC_027767.1	9579784	9582902	plus	2
106375139		uncharacterized LOC106375139		C1	NC_027767.1	9590390	9594611	minus	6
106375851		acidic leucine-rich nuclear phosphoprotein 32 family member B-like	BnaC04g43820D	C1	NC_027767.1	9600687	9602029	plus	3
106375852		uncharacterized LOC106375852		C1	NC_027767.1	9602083	9603852	minus	3
106373088		actin-related protein 2/3 complex subunit 2B-like		C1	NC_027767.1	9616846	9624888	plus	0
106375853	CLO3	probable peroxygenase 3	probable peroxygenase 3|BnaA04g19410D|BnaC04g43780D|caleosin CLO3-1|caleosin CLO3-2	C1	NC_027767.1	9626371	9628568	plus	6
106375854		zinc finger protein CONSTANS-LIKE 12-like	BnaC04g43770D	C1	NC_027767.1	9629006	9632489	minus	6
106375856		uncharacterized LOC106375856		C1	NC_027767.1	9636653	9638064	plus	4
106375855		uncharacterized LOC106375855		C1	NC_027767.1	9637901	9644141	minus	10
106373089		zinc finger BED domain-containing protein DAYSLEEPER-like		C1	NC_027767.1	9651435	9652784	minus	5
106375857		uncharacterized LOC106375857		C1	NC_027767.1	9653346	9655691	plus	4
106375858		uncharacterized LOC106375858		C1	NC_027767.1	9658856	9660729	plus	4
106375860		pre-mRNA-processing factor 19 homolog 2	BnaC04g43700D	C1	NC_027767.1	9664409	9669036	plus	18
106375859		uncharacterized LOC106375859		C1	NC_027767.1	9669119	9671407	plus	1
106375861		receptor-like protein 12		C1	NC_027767.1	9672091	9678454	minus	0
106374408		SNF2 domain-containing protein CLASSY 3-like		C1	NC_027767.1	9694412	9697744	plus	5
106375862		histone-lysine N-methyltransferase family member SUVH2-like		C1	NC_027767.1	9698421	9700538	minus	2
106375863		probable folate-biopterin transporter 9, chloroplastic		C1	NC_027767.1	9703962	9706712	minus	2
106375864		endoribonuclease Dicer homolog 1		C1	NC_027767.1	9711443	9719096	plus	18
106375865		soluble inorganic pyrophosphatase 1-like		C1	NC_027767.1	9719068	9720810	minus	8
106373090		glutathione S-transferase T2-like		C1	NC_027767.1	9730301	9732304	minus	4
106374409		uncharacterized LOC106374409		C1	NC_027767.1	9733241	9735309	plus	5
106375866		scarecrow-like protein 13	BnaC01g21110D	C1	NC_027767.1	9744349	9747020	plus	2
106375867		microtubule-associated protein 70-5-like		C1	NC_027767.1	9748362	9751117	plus	11
106375868		uncharacterized LOC106375868		C1	NC_027767.1	9751180	9751957	minus	2
106374410		uncharacterized LOC106374410		C1	NC_027767.1	9753112	9754788	plus	3
106374411		uncharacterized LOC106374411		C1	NC_027767.1	9754940	9756212	plus	3
106375872		ubiquitin-like domain-containing CTD phosphatase		C1	NC_027767.1	9775721	9777578	plus	6
106375870		putative WEB family protein At4g17210	BnaC01g21160D	C1	NC_027767.1	9777667	9779445	plus	2
106375871		glucan endo-1,3-beta-glucosidase 6-like	BnaC01g21170D	C1	NC_027767.1	9779435	9781257	minus	2
106375874		ras-related protein RABB1c		C1	NC_027767.1	9786649	9797063	plus	6
106373091		uncharacterized LOC106373091		C1	NC_027767.1	9788161	9789290	minus	4
106375873		ras-related protein RABB1c		C1	NC_027767.1	9795404	9796990	plus	5
106375875		beta-amylase 3, chloroplastic-like		C1	NC_027767.1	9800965	9803109	plus	4
106374413		uncharacterized LOC106374413		C1	NC_027767.1	9804830	9805749	plus	3
106375878		uncharacterized LOC106375878		C1	NC_027767.1	9806212	9808785	minus	3
106375880		uncharacterized LOC106375880		C1	NC_027767.1	9809697	9811628	minus	3
106375881		ras-related protein RABB1c		C1	NC_027767.1	9817523	9819109	plus	5
106375876		beta-amylase 3, chloroplastic-like		C1	NC_027767.1	9823085	9825228	plus	4
106375882		uncharacterized LOC106375882		C1	NC_027767.1	9826949	9827868	plus	3
106375879		uncharacterized LOC106375879		C1	NC_027767.1	9828331	9830903	minus	3
106375883		uncharacterized LOC106375883		C1	NC_027767.1	9838862	9841375	plus	5
106373092		uncharacterized LOC106373092		C1	NC_027767.1	9841659	9843599	minus	0
106375884		uncharacterized LOC106375884		C1	NC_027767.1	9843556	9845161	plus	2
106373093		uncharacterized LOC106373093		C1	NC_027767.1	9845250	9846746	minus	0
106375885		(S)-ureidoglycine aminohydrolase-like		C1	NC_027767.1	9847470	9850009	minus	0
106375887		ATP-dependent Clp protease proteolytic subunit-related protein 4, chloroplastic-like	BnaC01g21270D	C1	NC_027767.1	9850281	9853342	plus	8
106374414		expansin-like B1		C1	NC_027767.1	9857843	9859598	plus	0
106373094		general transcription factor IIH subunit 4-like		C1	NC_027767.1	9861579	9864784	plus	0
106375888		uncharacterized LOC106375888		C1	NC_027767.1	9874218	9876076	minus	5
106375889		uncharacterized LOC106375889		C1	NC_027767.1	9878407	9881344	plus	9
106375891		uncharacterized LOC106375891		C1	NC_027767.1	9886089	9888916	plus	9
106374415		lysine-rich arabinogalactan protein 19-like		C1	NC_027767.1	9900739	9901434	minus	1
106375892		probable serine/threonine-protein kinase cdc7		C1	NC_027767.1	9936987	9941662	plus	14
106375893		uncharacterized LOC106375893		C1	NC_027767.1	9941949	9943643	minus	3
106375895		uncharacterized LOC106375895		C1	NC_027767.1	9944032	9944510	minus	0
106375894		pentatricopeptide repeat-containing protein At4g16835, mitochondrial-like	BnaC01g21360D	C1	NC_027767.1	9944491	9946862	minus	2
106375896		probable H/ACA ribonucleoprotein complex subunit 1	BnaC01g21370D	C1	NC_027767.1	9946894	9948861	minus	7
106374416		phospholipase A1-Ibeta2, chloroplastic-like		C1	NC_027767.1	9956280	9958031	minus	1
106375898		uncharacterized LOC106375898		C1	NC_027767.1	9966542	9969312	plus	2
106375899		uncharacterized LOC106375899		C1	NC_027767.1	9971114	9972406	minus	2
106373096		uncharacterized LOC106373096		C1	NC_027767.1	9972383	9973110	minus	3
106373097		uncharacterized LOC106373097		C1	NC_027767.1	9977358	9978656	plus	6
106375900		uncharacterized LOC106375900		C1	NC_027767.1	9979071	9981888	minus	0
106375902		uncharacterized LOC106375902		C1	NC_027767.1	9982821	10002638	plus	4
106375901		21 kDa protein-like		C1	NC_027767.1	10006104	10006926	plus	1
106375903		uncharacterized LOC106375903		C1	NC_027767.1	10015617	10017359	minus	5
106374417		ocs element-binding factor 1-like		C1	NC_027767.1	10027201	10028308	minus	1
106375904		cytochrome P450 81F1-like		C1	NC_027767.1	10066808	10069265	minus	3
106373098		uncharacterized LOC106373098		C1	NC_027767.1	10087877	10089519	minus	2
106373099		zinc finger CCCH domain-containing protein 4-like		C1	NC_027767.1	10093268	10093765	minus	2
106374418		uncharacterized LOC106374418		C1	NC_027767.1	10095842	10097197	minus	3
106375905		NEDD8-conjugating enzyme Ubc12-like		C1	NC_027767.1	10110880	10112199	minus	6
106375907		UPF0496 protein At2g18630-like		C1	NC_027767.1	10115415	10117381	plus	3
106373100		geranylgeranyl pyrophosphate synthase 4		C1	NC_027767.1	10119582	10120280	minus	1
106374419		UPF0496 protein At2g18630-like		C1	NC_027767.1	10120958	10121657	plus	2
106373101		geranylgeranyl pyrophosphate synthase 4-like		C1	NC_027767.1	10123858	10125209	minus	2
106374420		beta-D-glucopyranosyl abscisate beta-glucosidase-like		C1	NC_027767.1	10126064	10127654	plus	6
106374421		geranylgeranyl pyrophosphate synthase 4-like		C1	NC_027767.1	10130192	10131301	minus	2
106374422		putative RING-H2 finger protein ATL49		C1	NC_027767.1	10134449	10136069	minus	2
106375908		uncharacterized LOC106375908		C1	NC_027767.1	10153559	10154779	plus	1
106374423		uncharacterized LOC106374423		C1	NC_027767.1	10161459	10163132	plus	4
106375909		probable alpha,alpha-trehalose-phosphate synthase [UDP-forming] 11		C1	NC_027767.1	10176532	10179715	plus	3
106375910		diacylglycerol kinase 3		C1	NC_027767.1	10188615	10191215	plus	11
106373102		putative F-box/FBD/LRR-repeat protein At1g22000		C1	NC_027767.1	10196961	10199182	plus	0
106373103		uncharacterized LOC106373103		C1	NC_027767.1	10202080	10207437	plus	9
106374424		uncharacterized LOC106374424		C1	NC_027767.1	10212337	10213188	plus	4
106374425		ras-related protein RABG2-like	BnaCnng13850D	C1	NC_027767.1	10215350	10217065	minus	7
106373105		uncharacterized LOC106373105		C1	NC_027767.1	10221068	10223349	minus	5
106374426		probable WRKY transcription factor 59	BnaCnng13810D	C1	NC_027767.1	10231834	10233902	minus	3
106375912		shikimate kinase 1, chloroplastic-like		C1	NC_027767.1	10254926	10257438	plus	12
106375911		F-box/kelch-repeat protein SKIP6-like		C1	NC_027767.1	10257459	10258923	minus	1
106375913		uncharacterized LOC106375913		C1	NC_027767.1	10259567	10261700	plus	10
106373106		uncharacterized LOC106373106		C1	NC_027767.1	10263987	10265144	plus	3
106374617		protein MIZU-KUSSEI 1-like		C1	NC_027767.1	10279817	10280741	minus	1
106375915		uncharacterized LOC106375915		C1	NC_027767.1	10286555	10288091	plus	5
106375916		uncharacterized LOC106375916		C1	NC_027767.1	10294629	10296051	plus	5
106373107		F-box/kelch-repeat protein At2g22050-like		C1	NC_027767.1	10301633	10302773	plus	2
106373108		F-box/kelch-repeat protein At2g22050-like		C1	NC_027767.1	10304893	10306033	plus	2
106375917		UBP1-associated proteins 1B-like		C1	NC_027767.1	10311136	10312535	minus	1
106375918		uncharacterized LOC106375918		C1	NC_027767.1	10315128	10317553	plus	7
106375919		uncharacterized LOC106375919		C1	NC_027767.1	10322226	10327099	minus	5
106375920		uncharacterized LOC106375920		C1	NC_027767.1	10323587	10324625	minus	3
106374427		uncharacterized LOC106374427		C1	NC_027767.1	10341179	10341734	plus	1
106375921		uncharacterized LOC106375921		C1	NC_027767.1	10348408	10356639	plus	8
106374821		uncharacterized LOC106374821		C1	NC_027767.1	10359265	10360026	plus	2
106374428		uncharacterized LOC106374428		C1	NC_027767.1	10362458	10362981	minus	2
106374429		uncharacterized LOC106374429		C1	NC_027767.1	10363294	10365057	minus	5
106374430		uncharacterized LOC106374430		C1	NC_027767.1	10373926	10375619	minus	6
106375168		uncharacterized LOC106375168		C1	NC_027767.1	10376664	10377632	plus	1
106375922		uncharacterized LOC106375922		C1	NC_027767.1	10385663	10387791	plus	0
106374431		uncharacterized LOC106374431		C1	NC_027767.1	10399292	10399993	minus	3
106374432		uncharacterized LOC106374432		C1	NC_027767.1	10408002	10408703	minus	3
106373109		uncharacterized LOC106373109		C1	NC_027767.1	10413526	10413951	minus	1
106375924		probable trehalose-phosphate phosphatase E		C1	NC_027767.1	10430197	10433419	minus	12
106375925		uncharacterized LOC106375925		C1	NC_027767.1	10457555	10458420	plus	3
106373111		uncharacterized LOC106373111		C1	NC_027767.1	10467528	10468196	minus	1
106373112		uncharacterized LOC106373112		C1	NC_027767.1	10485954	10491164	minus	3
106374433		ethylene-responsive transcription factor ERF056-like		C1	NC_027767.1	10493759	10494894	minus	1
106373113		meiosis arrest female protein 1 homolog		C1	NC_027767.1	10500025	10500435	minus	1
106375927		3-hydroxyacyl-[acyl-carrier-protein] dehydratase FabZ-like		C1	NC_027767.1	10504248	10505478	plus	4
106375926		inositol-3-phosphate synthase-like	BnaC04g34650D	C1	NC_027767.1	10505425	10507691	minus	7
106375928		bifunctional aspartate aminotransferase and glutamate/aspartate-prephenate aminotransferase-like		C1	NC_027767.1	10510096	10512356	minus	9
106373115		probable mitochondrial chaperone BCS1-B		C1	NC_027767.1	10524787	10530664	minus	0
106373116		probable F-box protein At5g04010		C1	NC_027767.1	10535703	10536560	plus	1
106374434		uncharacterized LOC106374434		C1	NC_027767.1	10539650	10541217	plus	4
106375929		uncharacterized LOC106375929		C1	NC_027767.1	10545485	10547045	plus	5
106375930		calmodulin-binding transcription activator 3-like		C1	NC_027767.1	10549327	10554578	plus	13
106374435		uncharacterized LOC106374435		C1	NC_027767.1	10557811	10558204	plus	1
106373117		uncharacterized LOC106373117		C1	NC_027767.1	10566027	10568306	plus	4
106375932		uncharacterized LOC106375932		C1	NC_027767.1	10585161	10586754	plus	3
106374437		uncharacterized LOC106374437		C1	NC_027767.1	10609678	10610654	plus	2
106375933		proline-, glutamic acid- and leucine-rich protein 1-like		C1	NC_027767.1	10613837	10617675	plus	13
106375934		elongation factor 1-delta 1-like		C1	NC_027767.1	10618443	10620137	minus	7
106375935		probable inositol transporter 2		C1	NC_027767.1	10621969	10624703	plus	6
106375936		transcription factor TCP24-like		C1	NC_027767.1	10627712	10632020	plus	5
106375157		uncharacterized LOC106375157		C1	NC_027767.1	10638763	10639377	plus	3
106375144		uncharacterized LOC106375144		C1	NC_027767.1	10639672	10640391	plus	3
106374438		uncharacterized LOC106374438		C1	NC_027767.1	10640541	10640848	minus	2
106373118		protein TIFY 5A-like		C1	NC_027767.1	10642868	10643480	minus	3
106375211		uncharacterized LOC106375211		C1	NC_027767.1	10648144	10649196	plus	0
106373119		glutathione S-transferase T3-like		C1	NC_027767.1	10669337	10670101	plus	1
106375937		uncharacterized LOC106375937		C1	NC_027767.1	10689693	10691286	plus	3
106373120		uncharacterized LOC106373120		C1	NC_027767.1	10693869	10695580	minus	0
106375938		uncharacterized LOC106375938		C1	NC_027767.1	10696133	10697622	plus	4
106375939		protein TIFY 5A-like		C1	NC_027767.1	10697682	10698553	minus	3
106375203		uncharacterized LOC106375203		C1	NC_027767.1	10705959	10707011	plus	2
106375941		uncharacterized LOC106375941		C1	NC_027767.1	10711707	10713535	minus	5
106373121		uncharacterized LOC106373121		C1	NC_027767.1	10723962	10725286	minus	3
106375942		pyruvate dehydrogenase E1 component subunit beta-2, chloroplastic-like		C1	NC_027767.1	10726787	10729200	plus	4
106375943		nudix hydrolase 25-like		C1	NC_027767.1	10729044	10731357	minus	6
106375946		uncharacterized LOC106375946		C1	NC_027767.1	10763310	10764115	plus	1
106375944		uncharacterized LOC106375944		C1	NC_027767.1	10764368	10766247	plus	3
106375945		probable CDP-diacylglycerol--inositol 3-phosphatidyltransferase 2		C1	NC_027767.1	10766303	10767859	minus	10
106374439		uncharacterized LOC106374439		C1	NC_027767.1	10807242	10808847	minus	1
106375947		gibberellin 2-beta-dioxygenase 2	BnaC03g59610D	C1	NC_027767.1	10817348	10819643	minus	3
106375948		gibberellin 2-beta-dioxygenase 2-like		C1	NC_027767.1	10833195	10835567	minus	3
106373122		uncharacterized LOC106373122		C1	NC_027767.1	10850345	10852039	minus	1
106373123		translation initiation factor IF-2-like		C1	NC_027767.1	10899621	10900127	minus	2
106373125		uncharacterized LOC106373125		C1	NC_027767.1	10902235	10902708	plus	2
106374440		uncharacterized LOC106374440		C1	NC_027767.1	10911202	10912604	plus	3
106375950		mannosyl-oligosaccharide 1,2-alpha-mannosidase MNS3-like		C1	NC_027767.1	10920253	10923104	plus	5
106375951		60S ribosomal protein L18a-2-like		C1	NC_027767.1	10933486	10934620	plus	4
106375952		transcription factor bHLH144-like		C1	NC_027767.1	10935040	10936044	minus	1
106375953		uncharacterized LOC106375953		C1	NC_027767.1	10936200	10936736	minus	2
106375954		60S ribosomal protein L18a-2-like		C1	NC_027767.1	10953637	10956427	plus	6
106375955		transcription factor bHLH144-like		C1	NC_027767.1	10956838	10958248	minus	1
106375957		transcription factor bHLH144-like		C1	NC_027767.1	10958461	10959465	minus	1
106375958		uncharacterized LOC106375958		C1	NC_027767.1	10959621	10960157	minus	2
106375959		uncharacterized LOC106375959		C1	NC_027767.1	10963782	10965766	minus	4
106375960		chlorophyll a-b binding protein 1, chloroplastic	chlorophyll a-b binding protein 1, chloroplastic|chloroplast chlorophyll a/b binding protein	C1	NC_027767.1	10973946	10974959	minus	1
106375962		DNA-binding protein DDB_G0278111-like		C1	NC_027767.1	10975905	10977479	minus	7
106375961		uncharacterized LOC106375961		C1	NC_027767.1	10977652	10980690	minus	7
106373126		putative pterin-4-alpha-carbinolamine dehydratase		C1	NC_027767.1	10981637	10982552	plus	0
106373127		uncharacterized LOC106373127		C1	NC_027767.1	10989342	10995157	minus	3
106374441		high-affinity nitrate transporter 3.1-like		C1	NC_027767.1	10995599	10997026	plus	2
106375964		uncharacterized LOC106375964		C1	NC_027767.1	10999029	11000370	plus	1
106374442		L-ascorbate oxidase homolog		C1	NC_027767.1	11004273	11006935	minus	7
106375965		uncharacterized LOC106375965		C1	NC_027767.1	11018456	11019955	minus	5
106375966		uncharacterized LOC106375966		C1	NC_027767.1	11020239	11022588	minus	3
106375967		F-box protein At5g50450-like		C1	NC_027767.1	11029284	11030679	minus	3
106374443		protein transport protein Sec61 subunit gamma-1		C1	NC_027767.1	11035824	11036893	minus	3
106374556		uncharacterized LOC106374556		C1	NC_027767.1	11040931	11041890	minus	2
106375968		zinc finger BED domain-containing protein DAYSLEEPER-like		C1	NC_027767.1	11042661	11047450	plus	5
106375969		potassium channel AKT2/3		C1	NC_027767.1	11061333	11065325	plus	12
106375970		uncharacterized LOC106375970		C1	NC_027767.1	11069695	11071036	plus	0
106373128		putative F-box protein At4g22170		C1	NC_027767.1	11072052	11073227	minus	1
106373129		putative cysteine-rich receptor-like protein kinase 23		C1	NC_027767.1	11074426	11076978	minus	7
106374626		putative F-box protein At4g22180		C1	NC_027767.1	11080921	11082054	minus	1
106374444		uncharacterized protein At4g22160-like		C1	NC_027767.1	11084333	11085229	minus	2
106375972		plant UBX domain-containing protein 3-like		C1	NC_027767.1	11085562	11087142	plus	4
106373130		uncharacterized LOC106373130		C1	NC_027767.1	11088482	11089081	minus	1
106375974		protein polybromo-1-like		C1	NC_027767.1	11095359	11097854	plus	5
106375973		protein STRUBBELIG-RECEPTOR FAMILY 8-like		C1	NC_027767.1	11097961	11101092	minus	10
106375975		calcium permeable stress-gated cation channel 1-like		C1	NC_027767.1	11110090	11113693	plus	0
106373131		alcohol dehydrogenase-like 5		C1	NC_027767.1	11113479	11118029	plus	8
106373132		uncharacterized LOC106373132		C1	NC_027767.1	11118630	11124135	minus	3
106375977		uncharacterized LOC106375977		C1	NC_027767.1	11130314	11131873	minus	4
106375976		probable pectate lyase 16		C1	NC_027767.1	11138385	11140997	plus	4
106375978	WRKY31.1	probable WRKY transcription factor 31	probable WRKY transcription factor 31|WRKY transcription factor 31.1	C1	NC_027767.1	11144046	11147611	plus	8
106373134		glycine-rich cell wall structural protein 1-like		C1	NC_027767.1	11149808	11151574	minus	1
106375979		L-ascorbate oxidase homolog		C1	NC_027767.1	11158839	11164678	minus	9
106374445		scarecrow-like protein 26		C1	NC_027767.1	11171600	11173097	minus	1
106373135		uncharacterized LOC106373135		C1	NC_027767.1	11179286	11181873	plus	6
106373136		uncharacterized LOC106373136		C1	NC_027767.1	11183111	11184373	minus	2
106375983		putative glucose-6-phosphate 1-epimerase		C1	NC_027767.1	11244856	11247587	plus	8
106375982		putative glucose-6-phosphate 1-epimerase		C1	NC_027767.1	11247974	11250644	plus	8
106375984		probable inactive receptor kinase At4g23740		C1	NC_027767.1	11251417	11254529	plus	4
106375985		polyadenylate-binding protein-interacting protein 6-like		C1	NC_027767.1	11256646	11258074	minus	3
106375986		ethylene-responsive transcription factor CRF2-like		C1	NC_027767.1	11263765	11265521	plus	2
106373137		uncharacterized LOC106373137		C1	NC_027767.1	11266388	11266711	minus	1
106375987		high mobility group B protein 6-like		C1	NC_027767.1	11272823	11275061	plus	8
106375988	WRKY53, WRKY53.1	probable WRKY transcription factor 53	probable WRKY transcription factor 53|BnaA01g13440D|WRKY transcription factor 53|WRKY transcription factor 53.1	C1	NC_027767.1	11274930	11276370	minus	3
106373138		subtilisin-like protease SBT2.5	BnaA01g13450D	C1	NC_027767.1	11280338	11280934	minus	3
106375989		probable polygalacturonase		C1	NC_027767.1	11282424	11285543	minus	6
106375990		long chain acyl-CoA synthetase 4-like		C1	NC_027767.1	11286500	11290942	minus	18
106373139		long chain acyl-CoA synthetase 4-like		C1	NC_027767.1	11290981	11294230	minus	14
106375991		putative E3 ubiquitin-protein ligase UBR7		C1	NC_027767.1	11302201	11304598	plus	7
106374446		uncharacterized LOC106374446		C1	NC_027767.1	11306918	11307643	plus	1
106375992		uncharacterized LOC106375992		C1	NC_027767.1	11308574	11309375	minus	1
106375994		uncharacterized LOC106375994		C1	NC_027767.1	11311432	11312534	plus	3
106375993		NAD(P)H-quinone oxidoreductase subunit S, chloroplastic-like		C1	NC_027767.1	11312422	11313449	minus	1
106375995		nucleoside diphosphate kinase IV, chloroplastic/mitochondrial-like		C1	NC_027767.1	11315221	11317618	plus	8
106375996		uncharacterized LOC106375996		C1	NC_027767.1	11317810	11320580	plus	7
106376000		UDP-glucose 4-epimerase 2-like		C1	NC_027767.1	11325261	11328073	plus	9
106376001		uncharacterized LOC106376001		C1	NC_027767.1	11328124	11328990	minus	1
106375998		ATP-dependent zinc metalloprotease FtsH 3-like		C1	NC_027767.1	11329120	11333931	plus	13
106375999		uncharacterized protein slp1-like		C1	NC_027767.1	11333938	11336435	plus	4
106376002		auxin response factor 9-like		C1	NC_027767.1	11352374	11356006	plus	12
106373140		cellulose synthase-like protein G2		C1	NC_027767.1	11361618	11363846	plus	0
106376003		cellulose synthase-like protein G2		C1	NC_027767.1	11370596	11374658	plus	6
106376005		RING-H2 zinc finger protein RHA4a-like		C1	NC_027767.1	11374560	11376087	minus	3
106373141		glutathione S-transferase T3-like		C1	NC_027767.1	11380765	11382590	minus	3
106373142		uncharacterized LOC106373142		C1	NC_027767.1	11406687	11407895	plus	1
106376006		protein NLP7-like		C1	NC_027767.1	11422388	11426407	plus	5
106374448		uncharacterized LOC106374448		C1	NC_027767.1	11430292	11431375	minus	2
106374449		uncharacterized LOC106374449		C1	NC_027767.1	11432023	11432683	plus	1
106376007		trehalase-like	BnaC01g15870D	C1	NC_027767.1	11433889	11437099	plus	11
106373144		uncharacterized LOC106373144		C1	NC_027767.1	11441801	11442280	minus	1
106373145		uncharacterized LOC106373145		C1	NC_027767.1	11447084	11447563	minus	1
106374450		short-chain dehydrogenase TIC 32, chloroplastic-like		C1	NC_027767.1	11463345	11466244	plus	8
106376008		dof zinc finger protein DOF4.6-like		C1	NC_027767.1	11476404	11478257	plus	2
106373146		2-keto-3-deoxy-L-rhamnonate aldolase-like		C1	NC_027767.1	11518783	11520100	minus	2
106374451		2-keto-3-deoxy-L-rhamnonate aldolase-like		C1	NC_027767.1	11522651	11523996	plus	2
106376010		uncharacterized LOC106376010		C1	NC_027767.1	11525477	11527222	plus	3
106376009		serine/threonine-protein kinase fray2-like		C1	NC_027767.1	11527619	11532257	plus	21
106376011		uncharacterized LOC106376011		C1	NC_027767.1	11532611	11533721	minus	0
106376012		metal-nicotianamine transporter YSL1		C1	NC_027767.1	11552564	11555298	plus	4
106374452		uncharacterized LOC106374452		C1	NC_027767.1	11573456	11574380	plus	2
106376013		uncharacterized LOC106376013		C1	NC_027767.1	11576327	11580436	minus	5
106374453		uncharacterized LOC106374453		C1	NC_027767.1	11582969	11585207	minus	4
106376014		growth-regulating factor 8-like		C1	NC_027767.1	11590850	11592850	plus	4
106376015		1-acylglycerol-3-phosphate O-acyltransferase		C1	NC_027767.1	11593748	11596146	plus	9
106374454		kinesin-like protein NACK1		C1	NC_027767.1	11596683	11601665	plus	12
106376016		growth-regulating factor 8-like		C1	NC_027767.1	11611354	11613354	plus	4
106376017		1-acylglycerol-3-phosphate O-acyltransferase		C1	NC_027767.1	11614252	11616564	plus	9
106376018		kinesin-like protein NACK1		C1	NC_027767.1	11617235	11622023	plus	12
106376019		uncharacterized LOC106376019		C1	NC_027767.1	11626325	11632778	minus	9
106373147		kinesin-like protein NACK2		C1	NC_027767.1	11646469	11647878	plus	1
106373148		uncharacterized LOC106373148		C1	NC_027767.1	11660805	11661835	plus	2
106376021		UPF0307 protein Asuc_0809-like		C1	NC_027767.1	11667491	11669252	plus	6
106376020		thaumatin-like protein 1b		C1	NC_027767.1	11669673	11671067	minus	3
106376022		endoplasmin homolog	BnaC01g16050D	C1	NC_027767.1	11671542	11675507	minus	15
106374455		uncharacterized LOC106374455		C1	NC_027767.1	11679932	11682580	plus	5
106373149		uncharacterized LOC106373149		C1	NC_027767.1	11693082	11696568	plus	11
106373150		probable E3 ubiquitin-protein ligase LOG2		C1	NC_027767.1	11701110	11701628	minus	2
106376023		F-box protein GID2-like		C1	NC_027767.1	11703399	11704477	plus	2
106376025		3-oxo-Delta(4,5)-steroid 5-beta-reductase	BnaC01g16080D	C1	NC_027767.1	11705090	11706643	plus	3
106374456		uncharacterized LOC106374456		C1	NC_027767.1	11707330	11708819	plus	6
106376026		acyl-CoA-binding domain-containing protein 3-like		C1	NC_027767.1	11709523	11711358	minus	4
106376029		probable WRKY transcription factor 7	BnaC01g16120D	C1	NC_027767.1	11717692	11719674	plus	3
106376028		MLO-like protein 13		C1	NC_027767.1	11719783	11722702	minus	14
106376027		endoglucanase 21-like		C1	NC_027767.1	11722726	11725540	minus	6
106376031		uncharacterized LOC106376031		C1	NC_027767.1	11725690	11726242	minus	1
106373151		uncharacterized LOC106373151		C1	NC_027767.1	11729985	11731529	minus	1
106376034		uncharacterized LOC106376034		C1	NC_027767.1	11744959	11745766	plus	3
106376033		F-box protein At1g30790-like		C1	NC_027767.1	11745746	11746885	plus	1
106376032		squamous cell carcinoma antigen recognized by T-cells 3-like	BnaC01g16180D	C1	NC_027767.1	11747293	11752636	minus	16
106374458		uncharacterized LOC106374458		C1	NC_027767.1	11758526	11759083	plus	1
106373152		heat shock 70 kDa protein 6, chloroplastic-like		C1	NC_027767.1	11761724	11763624	plus	6
106376035		heat shock 70 kDa protein 6, chloroplastic		C1	NC_027767.1	11763693	11769421	plus	10
106376036		heat shock 70 kDa protein 6, chloroplastic-like		C1	NC_027767.1	11773721	11776794	plus	8
106376037		heat shock 70 kDa protein 6, chloroplastic-like		C1	NC_027767.1	11777580	11780447	plus	0
106376038		MACPF domain-containing protein At4g24290-like		C1	NC_027767.1	11815949	11819213	plus	8
106376041		uncharacterized LOC106376041		C1	NC_027767.1	11823456	11824396	plus	1
106376039		protein ROOT PRIMORDIUM DEFECTIVE 1-like		C1	NC_027767.1	11824404	11826025	minus	1
106376042		uncharacterized protein At5g49945-like		C1	NC_027767.1	11826301	11827068	minus	2
106376044		uncharacterized LOC106376044		C1	NC_027767.1	11827883	11828818	plus	1
106376043		protein ROOT PRIMORDIUM DEFECTIVE 1-like		C1	NC_027767.1	11828826	11830447	minus	1
106376045		uncharacterized protein At5g49945-like		C1	NC_027767.1	11830723	11833121	minus	3
106374459		uncharacterized LOC106374459		C1	NC_027767.1	11864168	11865201	plus	2
106376046		magnesium-dependent phosphatase 1-like		C1	NC_027767.1	11870884	11871985	plus	3
106376049		S-adenosylmethionine decarboxylase proenzyme 1-like		C1	NC_027767.1	11890733	11892354	minus	0
106376048		uncharacterized LOC106376048		C1	NC_027767.1	11892316	11893792	minus	4
106376047		structural maintenance of chromosomes protein 5-like		C1	NC_027767.1	11899965	11903537	minus	0
106373154		translocase of chloroplast 120, chloroplastic-like		C1	NC_027767.1	11906016	11908220	minus	1
106374460		basic leucine zipper 43-like		C1	NC_027767.1	11909630	11910973	minus	0
106376050		uncharacterized LOC106376050		C1	NC_027767.1	11918017	11918962	plus	2
106374461		putative callose synthase 6		C1	NC_027767.1	11926124	11927377	minus	4
106373155		uncharacterized LOC106373155		C1	NC_027767.1	11950410	11951216	minus	2
106373156		uncharacterized LOC106373156		C1	NC_027767.1	11956922	11957650	minus	1
106374462		uncharacterized LOC106374462		C1	NC_027767.1	11976528	11977991	minus	3
106374463		caffeic acid 3-O-methyltransferase-like		C1	NC_027767.1	11986220	11987561	plus	3
106373157		uncharacterized LOC106373157		C1	NC_027767.1	11988046	11991328	plus	3
106376053		caffeic acid 3-O-methyltransferase-like		C1	NC_027767.1	11991421	12000644	plus	0
106376052		caffeic acid 3-O-methyltransferase-like		C1	NC_027767.1	11991485	11992976	plus	3
106374464		uncharacterized LOC106374464		C1	NC_027767.1	12001874	12003738	minus	4
106373158		uncharacterized LOC106373158		C1	NC_027767.1	12005046	12012048	plus	0
106373159		chaperone protein dnaJ 10-like		C1	NC_027767.1	12012191	12015333	plus	0
106374465		protein MIZU-KUSSEI 1-like		C1	NC_027767.1	12025197	12026221	minus	1
106374466		uncharacterized LOC106374466		C1	NC_027767.1	12051185	12052077	minus	1
106373161		uncharacterized LOC106373161		C1	NC_027767.1	12053425	12053972	minus	1
106375193		uncharacterized LOC106375193		C1	NC_027767.1	12065179	12066720	plus	3
106376054		uncharacterized LOC106376054		C1	NC_027767.1	12072805	12074547	minus	4
106374649		uncharacterized LOC106374649		C1	NC_027767.1	12080548	12080987	plus	3
106376055		uncharacterized LOC106376055		C1	NC_027767.1	12082289	12083939	minus	4
106374468		uncharacterized LOC106374468		C1	NC_027767.1	12092944	12093779	plus	3
106373162		uncharacterized LOC106373162		C1	NC_027767.1	12114060	12115995	plus	2
106373163		high mobility group nucleosome-binding domain-containing protein 5-like		C1	NC_027767.1	12118923	12119926	minus	3
106374469		uncharacterized LOC106374469		C1	NC_027767.1	12126476	12127464	plus	3
106376056		mediator-associated protein 1-like		C1	NC_027767.1	12155238	12156641	plus	1
106374470		putative glycerol-3-phosphate transporter 2	BnaC01g17160D	C1	NC_027767.1	12158145	12160369	plus	3
106374471		uncharacterized LOC106374471		C1	NC_027767.1	12160426	12160850	minus	1
106374473		E3 ubiquitin protein ligase RIN2-like		C1	NC_027767.1	12167172	12168261	plus	4
106374472		tryptophan aminotransferase-related protein 1-like		C1	NC_027767.1	12171656	12173900	plus	5
106373164		uncharacterized LOC106373164		C1	NC_027767.1	12207226	12209397	minus	2
106373165		uncharacterized LOC106373165		C1	NC_027767.1	12249746	12252752	plus	3
106376057		uncharacterized LOC106376057		C1	NC_027767.1	12302243	12307304	plus	4
106373166		uncharacterized LOC106373166		C1	NC_027767.1	12324375	12324935	minus	1
106373167		uncharacterized LOC106373167		C1	NC_027767.1	12469456	12470284	minus	2
106376058		peptide chain release factor PrfB2, chloroplastic-like		C1	NC_027767.1	12505487	12511805	minus	15
106376060		RNA pseudouridine synthase 1-like		C1	NC_027767.1	12512017	12513278	plus	2
106374474		uncharacterized LOC106374474		C1	NC_027767.1	12587984	12589087	minus	4
106373169		uncharacterized LOC106373169		C1	NC_027767.1	12597625	12600372	minus	3
106376062		peroxidase 44-like		C1	NC_027767.1	12609123	12610738	minus	3
106376061		calcium-transporting ATPase 8, plasma membrane-type-like		C1	NC_027767.1	12612233	12619910	minus	34
106374475		uncharacterized LOC106374475		C1	NC_027767.1	12640169	12641682	minus	3
106374476		uncharacterized LOC106374476		C1	NC_027767.1	12644295	12645808	minus	3
106373170		uncharacterized LOC106373170		C1	NC_027767.1	12645955	12648015	minus	5
106373172		uncharacterized LOC106373172		C1	NC_027767.1	12648058	12650239	minus	6
106373173		uncharacterized LOC106373173		C1	NC_027767.1	12691832	12692503	plus	1
106373174		calcium-transporting ATPase 8, plasma membrane-type-like		C1	NC_027767.1	12714257	12720029	minus	0
106373175		calcium-transporting ATPase 10, plasma membrane-type-like		C1	NC_027767.1	12721474	12723712	minus	12
106373176		calcium-transporting ATPase 10, plasma membrane-type-like		C1	NC_027767.1	12723805	12726317	minus	13
106373177		calcium-transporting ATPase 10, plasma membrane-type-like		C1	NC_027767.1	12726411	12728923	minus	13
106376063		calcium-transporting ATPase 8, plasma membrane-type-like		C1	NC_027767.1	12729587	12736723	minus	33
106376065		uncharacterized LOC106376065		C1	NC_027767.1	12736964	12737968	plus	2
106374477		uncharacterized LOC106374477		C1	NC_027767.1	12740771	12741957	minus	3
106374478		RNA-binding KH domain-containing protein PEPPER-like		C1	NC_027767.1	12743756	12746039	minus	0
106374480		RNA-binding KH domain-containing protein PEPPER-like		C1	NC_027767.1	12748871	12751154	minus	0
106374481		uncharacterized protein At3g43530-like		C1	NC_027767.1	12753808	12757537	plus	7
106374482		uncharacterized LOC106374482		C1	NC_027767.1	12758620	12760040	minus	2
106373179		putative F-box only protein 15		C1	NC_027767.1	12765476	12766880	plus	0
106376066		putative F-box protein At3g23260	BnaCnng72620D	C1	NC_027767.1	12771770	12773341	plus	2
106376068		protein CHLOROPLAST IMPORT APPARATUS 2-like		C1	NC_027767.1	12794541	12796925	plus	3
106376069		peroxidase 43	BnaC01g17910D	C1	NC_027767.1	12796778	12799206	minus	5
106376067		phosphatidylserine decarboxylase proenzyme 3	BnaC01g17900D	C1	NC_027767.1	12799280	12804536	minus	21
106376071		ABC transporter B family member 2-like	BnaC01g17890D	C1	NC_027767.1	12810115	12816567	minus	12
106376072		uncharacterized LOC106376072		C1	NC_027767.1	12846187	12849075	minus	10
106374483		V-type proton ATPase subunit G3-like	BnaC01g17860D	C1	NC_027767.1	12851260	12852001	plus	3
106373180		plant intracellular Ras-group-related LRR protein 8-like		C1	NC_027767.1	12898140	12902442	plus	4
106376079	ABI1.1	protein phosphatase 2C 56-like	protein phosphatase 2C 56-like|ABA insensitive PP2C protein 1|BnaC01g18020D	C1	NC_027767.1	12902718	12904945	minus	4
106376086		uncharacterized LOC106376086		C1	NC_027767.1	12906576	12908109	plus	4
106373181		uncharacterized LOC106373181		C1	NC_027767.1	12913795	12914232	minus	1
106373182		disease resistance protein RPS2-like		C1	NC_027767.1	12916328	12923897	plus	2
106376075		disease resistance protein RPS2-like		C1	NC_027767.1	12919349	12922546	plus	0
106376078		glycylpeptide N-tetradecanoyltransferase 1-like	BnaC01g18060D	C1	NC_027767.1	12923897	12925625	minus	2
106376077		casein kinase I isoform delta-like	BnaC01g18070D	C1	NC_027767.1	12925734	12928811	minus	14
106376076	NPR1	regulatory protein NPR1-like	regulatory protein NPR1-like|putative NPR1	C1	NC_027767.1	12929000	12931773	plus	4
106373183		uncharacterized LOC106373183		C1	NC_027767.1	12932931	12934845	plus	3
106373184		uncharacterized LOC106373184		C1	NC_027767.1	12937979	12939404	minus	3
106376074		disease resistance protein At4g27190-like		C1	NC_027767.1	12943797	12953376	plus	0
106376083		probable histone H2A.3		C1	NC_027767.1	12947464	12948406	minus	2
106376081		uncharacterized LOC106376081		C1	NC_027767.1	12950831	12952450	plus	2
106376085		probable histone H2A.3		C1	NC_027767.1	12953246	12954188	minus	2
106376080		uncharacterized LOC106376080		C1	NC_027767.1	12956615	12958232	plus	2
106376082		dihydroflavonol-4-reductase-like		C1	NC_027767.1	12960889	12967412	minus	0
106373185		uncharacterized LOC106373185		C1	NC_027767.1	12980161	12981020	minus	2
106373186		uncharacterized LOC106373186		C1	NC_027767.1	13001870	13003003	plus	1
106376087		indole-3-acetic acid-amido synthetase GH3.5-like	BnaC01g19430D	C1	NC_027767.1	13009691	13012460	plus	3
106373188		uncharacterized protein At4g04775-like		C1	NC_027767.1	13018492	13018899	plus	1
106373189		uncharacterized LOC106373189		C1	NC_027767.1	13027748	13028689	minus	1
106373190		uncharacterized protein At4g04775-like		C1	NC_027767.1	13028694	13029005	plus	1
106376088		calcium-binding protein PBP1-like	BnaC01g19450D	C1	NC_027767.1	13032079	13032740	minus	1
106376089		G-type lectin S-receptor-like serine/threonine-protein kinase At4g27290	BnaC01g19460D	C1	NC_027767.1	13036144	13039214	plus	6
106376090		G-type lectin S-receptor-like serine/threonine-protein kinase SD1-1		C1	NC_027767.1	13039303	13042765	minus	6
106373191		zinc finger MYM-type protein 1-like		C1	NC_027767.1	13045433	13047829	plus	1
106373192		uncharacterized LOC106373192		C1	NC_027767.1	13050567	13051712	plus	1
106373193		zinc finger protein HD1-like		C1	NC_027767.1	13053964	13054891	plus	2
106376091		protein BFR2-like		C1	NC_027767.1	13056736	13057933	plus	2
106374484		uncharacterized LOC106374484		C1	NC_027767.1	13062204	13063487	minus	3
106376092		tRNA (guanine(37)-N1)-methyltransferase 2-like		C1	NC_027767.1	13067355	13070498	minus	9
106376093		uncharacterized LOC106376093		C1	NC_027767.1	13070786	13072838	minus	2
106374485		dynein light chain 2, cytoplasmic-like		C1	NC_027767.1	13080230	13081113	plus	2
106373194		myosin-4-like		C1	NC_027767.1	13081796	13087116	minus	22
106376096		uncharacterized LOC106376096		C1	NC_027767.1	13087595	13088462	plus	3
106376095		NAC domain-containing protein 72-like	BnaC01g19550D	C1	NC_027767.1	13088849	13090252	minus	3
106376097		uncharacterized LOC106376097		C1	NC_027767.1	13089669	13090524	plus	2
106374486		ABC transporter G family member 9-like		C1	NC_027767.1	13093332	13095913	minus	4
106373195		uncharacterized LOC106373195		C1	NC_027767.1	13100798	13102086	plus	5
106373197		F-box protein At1g30790-like		C1	NC_027767.1	13110237	13112563	minus	0
106376098		uncharacterized LOC106376098		C1	NC_027767.1	13114815	13115728	minus	4
106376099		uncharacterized LOC106376099		C1	NC_027767.1	13117022	13117812	minus	3
106376100		uncharacterized LOC106376100		C1	NC_027767.1	13119107	13120019	minus	4
106376101		uncharacterized LOC106376101		C1	NC_027767.1	13121313	13122106	minus	3
106373198		uncharacterized LOC106373198		C1	NC_027767.1	13147548	13148179	plus	2
106373199		uncharacterized LOC106373199		C1	NC_027767.1	13149168	13151582	plus	0
106373200		uncharacterized LOC106373200		C1	NC_027767.1	13174463	13177354	plus	3
106373201		uncharacterized LOC106373201		C1	NC_027767.1	13195685	13199988	plus	8
106376102		protein IWS1 homolog		C1	NC_027767.1	13199960	13203518	plus	4
106373202		uncharacterized LOC106373202		C1	NC_027767.1	13218204	13219264	minus	2
106376103		uncharacterized LOC106376103		C1	NC_027767.1	13219958	13221389	plus	3
106376104		protochlorophyllide reductase B, chloroplastic	BnaC01g19630D	C1	NC_027767.1	13228238	13230065	plus	4
106376105		stem-specific protein TSJT1-like	BnaC01g19640D	C1	NC_027767.1	13230403	13232000	minus	4
106374487		pollen-specific protein SF3-like		C1	NC_027767.1	13234575	13235947	minus	3
106376107		CBS domain-containing protein CBSX5-like	BnaC01g19650D	C1	NC_027767.1	13256600	13258293	plus	2
106376108		E3 ubiquitin-protein ligase RMA3-like	BnaC01g19660D	C1	NC_027767.1	13259558	13261153	plus	2
106373203		uncharacterized LOC106373203		C1	NC_027767.1	13261239	13272870	minus	7
106376109		exosome complex component MTR3-like	BnaC01g19690D	C1	NC_027767.1	13274785	13276845	plus	7
106373204		uncharacterized LOC106373204		C1	NC_027767.1	13279597	13281158	plus	4
106373205		uncharacterized LOC106373205		C1	NC_027767.1	13284820	13286799	plus	2
106376111		proton pump-interactor 1-like		C1	NC_027767.1	13292419	13295304	plus	0
106376110		uncharacterized LOC106376110		C1	NC_027767.1	13295280	13298425	minus	5
106376112		early nodulin-like protein 2	BnaC01g20120D	C1	NC_027767.1	13300946	13302384	minus	2
106376114		PRA1 family protein H	BnaC01g20130D	C1	NC_027767.1	13303282	13304898	minus	4
106375171		uncharacterized LOC106375171		C1	NC_027767.1	13305821	13306311	minus	2
106376115		stomatin-like protein 2, mitochondrial	BnaC01g20150D	C1	NC_027767.1	13306640	13309367	minus	9
106373206		flavone 3'-O-methyltransferase 1-like		C1	NC_027767.1	13384108	13385557	plus	4
106374490		flavone 3'-O-methyltransferase 1-like	BnaC01g20310D	C1	NC_027767.1	13419679	13421871	plus	4
106376116		25.3 kDa heat shock protein, chloroplastic-like	BnaC01g20320D	C1	NC_027767.1	13428345	13434270	minus	4
106376117		ATPase family AAA domain-containing protein 1-like		C1	NC_027767.1	13434570	13436556	plus	6
106376118		vacuolar protein sorting-associated protein 26B-like		C1	NC_027767.1	13436665	13439293	plus	11
106376119		rhodanese-like domain-containing protein 14, chloroplastic	BnaC01g20350D	C1	NC_027767.1	13439161	13440562	minus	6
106376121		molybdate-anion transporter-like	BnaC01g20360D	C1	NC_027767.1	13442474	13445209	plus	8
106376123		molybdate-anion transporter-like	BnaC01g20370D	C1	NC_027767.1	13464314	13466935	plus	8
106376120		oligopeptide transporter 6-like		C1	NC_027767.1	13466995	13469991	minus	4
106376129		protein yippee-like At4g27740		C1	NC_027767.1	13475094	13475713	plus	2
106376127		protein yippee-like At4g27745	BnaC01g20400D	C1	NC_027767.1	13476150	13488576	plus	5
106376128		protein yippee-like At4g27745		C1	NC_027767.1	13478723	13480246	plus	4
106376124		ATPase ASNA1 homolog		C1	NC_027767.1	13485399	13487674	plus	8
106373208		uncharacterized LOC106373208		C1	NC_027767.1	13488492	13490222	plus	6
106376125		ATPase ASNA1 homolog		C1	NC_027767.1	13490909	13493155	plus	8
106376130		retinol dehydrogenase 11-like	BnaC01g20430D	C1	NC_027767.1	13501907	13504942	plus	7
106376131		acyl-CoA-binding domain-containing protein 2		C1	NC_027767.1	13505289	13507710	plus	6
106376133		calumenin-A-like	BnaC01g20450D	C1	NC_027767.1	13507798	13509516	plus	5
106374491		uncharacterized LOC106374491		C1	NC_027767.1	13509915	13510842	plus	3
106374492		uncharacterized protein At4g00950-like		C1	NC_027767.1	13511938	13512754	minus	2
106376135		uncharacterized LOC106376135		C1	NC_027767.1	13521685	13529301	plus	2
106376134		uncharacterized protein At4g02000-like		C1	NC_027767.1	13523242	13525643	minus	2
106373209		uncharacterized LOC106373209		C1	NC_027767.1	13530675	13533895	plus	0
106376136		membrane protein of ER body 1-like	BnaC01g20480D	C1	NC_027767.1	13534165	13536658	plus	7
106376137		membrane protein of ER body-like protein		C1	NC_027767.1	13550747	13555996	plus	13
106376138		E3 ubiquitin-protein ligase SINAT4-like	BnaC01g20500D	C1	NC_027767.1	13556299	13558110	plus	3
106374493		protein BOBBER 2-like		C1	NC_027767.1	13558943	13560150	plus	2
106373210		zinc finger protein CONSTANS-LIKE 3-like		C1	NC_027767.1	13561707	13593662	plus	0
106374494		abscisic acid receptor PYL10	BnaCnng68710D	C1	NC_027767.1	13595359	13596237	plus	3
106376139		mitochondrial carrier protein MTM1-like		C1	NC_027767.1	13599953	13624275	plus	11
106376140		transcription factor TRY-like		C1	NC_027767.1	13608024	13609420	minus	3
106373211		uncharacterized LOC106373211		C1	NC_027767.1	13610223	13610819	plus	3
106373212		glutathione S-transferase T2-like		C1	NC_027767.1	13611754	13612137	plus	1
106374495		mitochondrial carrier protein MTM1-like		C1	NC_027767.1	13629479	13630369	plus	4
106376141		mitochondrial carrier protein MTM1-like		C1	NC_027767.1	13633093	13635639	plus	10
106374496		transcription factor TRY-like		C1	NC_027767.1	13641125	13642547	minus	3
106373214		uncharacterized LOC106373214		C1	NC_027767.1	13652910	13654043	minus	0
106373215		glutathione S-transferase T3-like		C1	NC_027767.1	13654833	13656763	minus	4
106374497		ethylene-responsive transcription factor CRF4-like	BnaCnng73120D	C1	NC_027767.1	13677461	13678746	minus	1
106376142		SUMO-conjugating enzyme UBC9-like		C1	NC_027767.1	13691000	13692508	minus	5
106376143		S-type anion channel SLAH2-like		C1	NC_027767.1	13693154	13695591	minus	5
106373216		uncharacterized LOC106373216		C1	NC_027767.1	13696563	13700328	plus	15
106374994		uncharacterized LOC106374994		C1	NC_027767.1	13700465	13700988	minus	3
106376144		SUMO-conjugating enzyme UBC9-like		C1	NC_027767.1	13703131	13704639	minus	5
106376145		S-type anion channel SLAH2-like		C1	NC_027767.1	13705285	13707719	minus	5
106376146		uncharacterized LOC106376146		C1	NC_027767.1	13708694	13713553	plus	14
106376147		uncharacterized LOC106376147		C1	NC_027767.1	13713588	13716709	minus	8
106376148		WAT1-related protein At4g28040		C1	NC_027767.1	13719119	13720815	plus	4
106376149		tetraspanin-7	BnaC01g20590D	C1	NC_027767.1	13720889	13722234	minus	2
106376150		cytochrome c oxidase subunit 6b-3		C1	NC_027767.1	13722348	13723717	minus	4
106376151		lactation elevated protein 1-like	BnaC01g20610D	C1	NC_027767.1	13723861	13726598	plus	13
106375127		uncharacterized LOC106375127		C1	NC_027767.1	13727003	13727282	plus	1
106375044		uncharacterized LOC106375044		C1	NC_027767.1	13729273	13729650	plus	1
106376154		UPF0057 membrane protein At2g24040-like		C1	NC_027767.1	13730145	13730472	minus	2
106376153		uncharacterized GPI-anchored protein At4g28100		C1	NC_027767.1	13742535	13744097	minus	2
106374498		transcription factor MYB39-like	BnaC01g20650D	C1	NC_027767.1	13747353	13748539	minus	3
106374499		ethylene-responsive transcription factor ERF054-like		C1	NC_027767.1	13753664	13754792	minus	1
106376156		putative cell wall protein		C1	NC_027767.1	13766945	13769886	plus	4
106373217		uncharacterized LOC106373217		C1	NC_027767.1	13769763	13771128	plus	3
106376155		E3 ubiquitin-protein ligase RNF12-B-like	BnaC01g20710D	C1	NC_027767.1	13771170	13772125	minus	1
106376157		protein ULTRAPETALA 1	BnaC01g20720D	C1	NC_027767.1	13774208	13776377	plus	4
106373218		uncharacterized LOC106373218		C1	NC_027767.1	13776516	13779110	plus	0
106376158		uncharacterized LOC106376158		C1	NC_027767.1	13780719	13782223	minus	1
106376159		uncharacterized LOC106376159		C1	NC_027767.1	13782585	13783147	minus	1
106374501		uncharacterized LOC106374501		C1	NC_027767.1	13796660	13797942	minus	5
106376160		expansin-B3	BnaC01g20780D	C1	NC_027767.1	13801248	13803068	minus	4
106373219		uncharacterized LOC106373219		C1	NC_027767.1	13817043	13817486	minus	1
106376161		E3 ubiquitin-protein ligase RMA2-like	BnaC01g20800D	C1	NC_027767.1	13829310	13831470	minus	4
106376167		GPI-anchored protein LORELEI-like	BnaC01g20810D	C1	NC_027767.1	13835365	13836495	plus	3
106376168		uncharacterized LOC106376168		C1	NC_027767.1	13836477	13837192	minus	2
106376169		uncharacterized LOC106376169		C1	NC_027767.1	13837411	13838650	plus	2
106376164		proline-rich protein LAS17-like		C1	NC_027767.1	13838923	13841112	plus	3
106376166		uncharacterized LOC106376166		C1	NC_027767.1	13841314	13842092	plus	1
106376165		mannan endo-1,4-beta-mannosidase 5	BnaC01g20850D	C1	NC_027767.1	13842049	13844102	minus	5
106374502		uncharacterized LOC106374502		C1	NC_027767.1	13849314	13850248	minus	1
106373220		RNA-directed DNA polymerase homolog		C1	NC_027767.1	13854178	13854723	plus	1
106373222		uncharacterized LOC106373222		C1	NC_027767.1	13873434	13875443	minus	4
106376170		uncharacterized LOC106376170		C1	NC_027767.1	13887164	13888621	plus	3
106376171		uncharacterized LOC106376171		C1	NC_027767.1	13887744	13893069	minus	5
106376173		uncharacterized LOC106376173		C1	NC_027767.1	13891462	13891906	plus	2
106376174		early nodulin-like protein 2	BnaC01g20930D	C1	NC_027767.1	13906310	13907386	minus	2
106373223		pollen-specific leucine-rich repeat extensin-like protein 3	BnaCnng78240D	C1	NC_027767.1	13908492	13909664	minus	1
106373224		uncharacterized LOC106373224		C1	NC_027767.1	13911273	13911706	plus	2
106376175		palmitoyl-protein thioesterase 3-like		C1	NC_027767.1	13938528	13940403	plus	8
106376176		palmitoyl-protein thioesterase 1-like		C1	NC_027767.1	13941476	13943226	plus	8
106374504		homeobox-leucine zipper protein HAT1-like		C1	NC_027767.1	13951574	13953098	minus	4
106373225		uncharacterized LOC106373225		C1	NC_027767.1	13983123	13984914	minus	0
106374505		uncharacterized LOC106374505		C1	NC_027767.1	13984761	13986051	minus	0
106373226		uncharacterized LOC106373226		C1	NC_027767.1	13993355	13995694	plus	1
106376177		trafficking protein particle complex subunit 3-like		C1	NC_027767.1	14001070	14002507	plus	7
106376178		uncharacterized LOC106376178		C1	NC_027767.1	14023366	14025103	plus	3
106374506		uncharacterized LOC106374506		C1	NC_027767.1	14048734	14049592	minus	3
106375200		probable methionine--tRNA ligase		C1	NC_027767.1	14061082	14063324	plus	0
106376179		uncharacterized LOC106376179		C1	NC_027767.1	14067617	14072511	plus	2
106376181		uncharacterized LOC106376181		C1	NC_027767.1	14069676	14074776	plus	11
106376180		uncharacterized LOC106376180		C1	NC_027767.1	14070678	14072558	plus	1
106376183		uncharacterized LOC106376183		C1	NC_027767.1	14074789	14075487	plus	3
106373227		uncharacterized LOC106373227		C1	NC_027767.1	14084265	14086166	minus	4
106376184		extensin-2-like		C1	NC_027767.1	14130569	14132252	minus	1
106373229		extensin-2-like		C1	NC_027767.1	14136138	14136833	minus	1
106376185		extensin-2-like		C1	NC_027767.1	14140206	14141678	minus	2
106376186		zinc finger CCCH domain-containing protein 18-like		C1	NC_027767.1	14153457	14159010	minus	17
106373230		60S ribosomal protein L15-2-like		C1	NC_027767.1	14163156	14164212	plus	0
106376188		formyltetrahydrofolate deformylase 2, mitochondrial-like	BnaC01g41710D	C1	NC_027767.1	14165348	14168242	plus	10
106376187		VAN3-binding protein-like	BnaC01g41700D	C1	NC_027767.1	14168220	14170390	minus	6
106374507		probable aquaporin TIP2-2	BnaC01g41690D	C1	NC_027767.1	14171633	14173964	minus	3
106373231		uncharacterized LOC106373231		C1	NC_027767.1	14197935	14199696	plus	5
106374508		uncharacterized LOC106374508		C1	NC_027767.1	14208701	14209906	minus	3
106374510		uncharacterized LOC106374510		C1	NC_027767.1	14216625	14218362	minus	3
106374520		putative F-box protein At3g23420		C1	NC_027767.1	14228770	14232063	minus	2
106373232		uncharacterized LOC106373232		C1	NC_027767.1	14250169	14251641	plus	2
106373233		uncharacterized LOC106373233		C1	NC_027767.1	14253966	14254358	minus	1
106373234		F-box protein At3g19470-like		C1	NC_027767.1	14267128	14267901	minus	0
106374511		polycomb group protein VERNALIZATION 2-like		C1	NC_027767.1	14274722	14277547	plus	12
106373235		uncharacterized LOC106373235		C1	NC_027767.1	14290617	14291081	plus	1
106373236		uncharacterized mitochondrial protein AtMg00810-like		C1	NC_027767.1	14298741	14299307	minus	1
106376190		uncharacterized protein DDB_G0284459-like		C1	NC_027767.1	14316761	14318504	plus	1
106376191		homeobox-leucine zipper protein HAT4-like		C1	NC_027767.1	14321890	14323229	minus	3
106373238		glutathione S-transferase T3-like		C1	NC_027767.1	14333379	14334267	plus	3
106375215		uncharacterized LOC106375215		C1	NC_027767.1	14350709	14351668	minus	1
106376192		inositol oxygenase 2		C1	NC_027767.1	14353834	14356476	plus	11
106373239		uncharacterized LOC106373239		C1	NC_027767.1	14368448	14371507	minus	4
106376193		AP-4 complex subunit sigma-like		C1	NC_027767.1	14372032	14373421	minus	4
106374512		profilin-4-like	BnaA07g01000D	C1	NC_027767.1	14387746	14389246	plus	3
106376194		profilin-1-like	BnaC07g01460D	C1	NC_027767.1	14392907	14393945	plus	3
106373240		F-box protein At3g28330-like		C1	NC_027767.1	14404051	14404692	plus	1
106376195		40S ribosomal protein S30		C1	NC_027767.1	14408330	14409511	minus	3
106376196		60S ribosomal protein L31-1-like		C1	NC_027767.1	14410580	14411338	minus	2
106376197		receptor-like kinase TMK3		C1	NC_027767.1	14421966	14423365	minus	1
106373241		uncharacterized LOC106373241		C1	NC_027767.1	14442567	14445230	plus	3
106373243		uncharacterized protein At3g60930, chloroplastic-like		C1	NC_027767.1	14446371	14460669	minus	8
106374513		4-substituted benzoates-glutamate ligase GH3.12-like		C1	NC_027767.1	14466642	14467955	minus	2
106373244		4-substituted benzoates-glutamate ligase GH3.12-like		C1	NC_027767.1	14467868	14469835	minus	0
106374514		uncharacterized LOC106374514		C1	NC_027767.1	14472908	14473667	minus	3
106376198		60S ribosomal protein L28-1-like		C1	NC_027767.1	14475347	14476704	minus	4
106376199		60S ribosomal protein L28-1-like		C1	NC_027767.1	14477101	14478491	minus	4
106376201		40S ribosomal protein S15a-5-like	BnaA07g01070D|BnaC07g01520D	C1	NC_027767.1	14478621	14479793	plus	3
106376200		uncharacterized LOC106376200		C1	NC_027767.1	14479836	14483621	minus	7
106374515		phospholipase A2-beta	BnaC07g01540D	C1	NC_027767.1	14485700	14487112	minus	4
106376203		probable protein arginine N-methyltransferase 1.2	BnaC07g01550D	C1	NC_027767.1	14487314	14489346	plus	9
106376205		uncharacterized LOC106376205		C1	NC_027767.1	14490025	14490934	plus	1
106376202		uncharacterized LOC106376202		C1	NC_027767.1	14490990	14492558	plus	0
106374516		uncharacterized LOC106374516		C1	NC_027767.1	14529516	14531260	plus	0
106373245		uncharacterized mitochondrial protein AtMg00810-like		C1	NC_027767.1	14534604	14535792	minus	2
106373246		uncharacterized LOC106373246		C1	NC_027767.1	14536009	14542377	plus	0
106374517		uncharacterized LOC106374517		C1	NC_027767.1	14543725	14544684	plus	1
106376206		K(+) efflux antiporter 4		C1	NC_027767.1	14548276	14553093	minus	21
106374518		uncharacterized LOC106374518		C1	NC_027767.1	14554436	14556403	plus	2
106376207		uncharacterized LOC106376207		C1	NC_027767.1	14558038	14561871	minus	6
106373248		uncharacterized LOC106373248		C1	NC_027767.1	14571438	14572359	plus	3
106373249		uncharacterized LOC106373249		C1	NC_027767.1	14573185	14577340	minus	3
106375136		uncharacterized protein At2g29880-like		C1	NC_027767.1	14578118	14579238	minus	2
106376208		1-aminocyclopropane-1-carboxylate oxidase 1-like		C1	NC_027767.1	14581583	14583090	plus	3
106376209		tetraspanin-2-like	BnaCnng32990D	C1	NC_027767.1	14583931	14585281	plus	2
106374519		1-aminocyclopropane-1-carboxylate oxidase 1-like		C1	NC_027767.1	14590664	14592201	plus	3
106376210		tetraspanin-2-like		C1	NC_027767.1	14593050	14602543	plus	3
106373250		tetraspanin-2-like		C1	NC_027767.1	14607379	14608138	plus	2
106376211		uncharacterized LOC106376211		C1	NC_027767.1	14638439	14641743	minus	2
106376212		PCI domain-containing protein 2-like		C1	NC_027767.1	14645620	14648812	plus	13
106376213		uncharacterized LOC106376213		C1	NC_027767.1	14661834	14664968	minus	8
106373251		glutamate-rich WD repeat-containing protein 1-like		C1	NC_027767.1	14666014	14668261	minus	0
106374522		uncharacterized LOC106374522		C1	NC_027767.1	14668468	14670100	minus	2
106373253		elongation factor 1-alpha 1-like		C1	NC_027767.1	14708101	14709330	minus	0
106374523		uncharacterized LOC106374523		C1	NC_027767.1	14709352	14710123	minus	3
106376216		uncharacterized LOC106376216		C1	NC_027767.1	14722513	14723714	minus	2
106376215		uncharacterized LOC106376215		C1	NC_027767.1	14729491	14730972	minus	2
106376217		uncharacterized LOC106376217		C1	NC_027767.1	14745568	14746769	minus	2
106376218		uncharacterized LOC106376218		C1	NC_027767.1	14752642	14753843	minus	2
106374524		putative F-box protein At1g47790		C1	NC_027767.1	14787948	14789155	plus	1
106376219		WD-40 repeat-containing protein MSI4-like		C1	NC_027767.1	14789484	14792761	minus	15
106373254		putative L-type lectin-domain containing receptor kinase II.2		C1	NC_027767.1	14800149	14811683	plus	2
106373255		putative L-type lectin-domain containing receptor kinase II.2		C1	NC_027767.1	14819516	14821732	plus	2
106373256		putative L-type lectin-domain containing receptor kinase II.2		C1	NC_027767.1	14829090	14831508	plus	2
106373257		NAC domain-containing protein 6-like		C1	NC_027767.1	14855268	14856095	plus	1
106374711		probable F-box protein At5g47300		C1	NC_027767.1	14861898	14863152	minus	1
106373258		uncharacterized LOC106373258		C1	NC_027767.1	14871827	14877475	plus	4
106376220		uncharacterized LOC106376220		C1	NC_027767.1	14968107	14969574	plus	3
106373260		glutathione S-transferase T3-like		C1	NC_027767.1	14980123	14981162	plus	2
106373261		uncharacterized LOC106373261		C1	NC_027767.1	14981918	14983332	plus	4
106376222		two-component response regulator ARR2		C1	NC_027767.1	14998552	15001774	plus	6
106376221		COBRA-like protein 7	BnaC01g22090D	C1	NC_027767.1	15001855	15005041	minus	2
106373262		uncharacterized LOC106373262		C1	NC_027767.1	15022283	15023249	minus	2
106373263		uncharacterized LOC106373263		C1	NC_027767.1	15035461	15036029	minus	0
106376223		ABC transporter G family member 15-like		C1	NC_027767.1	15048954	15052833	minus	8
106374525		bifunctional dethiobiotin synthetase/7,8-diamino-pelargonic acid aminotransferase, mitochondrial-like		C1	NC_027767.1	15053700	15056818	plus	15
106374526		uncharacterized LOC106374526		C1	NC_027767.1	15076216	15078179	minus	4
106375160		uncharacterized LOC106375160		C1	NC_027767.1	15124561	15125173	plus	4
106373264		uncharacterized LOC106373264		C1	NC_027767.1	15143882	15146272	plus	1
106376225		VAN3-binding protein-like		C1	NC_027767.1	15186182	15190031	plus	7
106376226		BI1-like protein	BnaC01g22900D	C1	NC_027767.1	15192165	15193806	minus	4
106375142		uncharacterized LOC106375142		C1	NC_027767.1	15206722	15207430	minus	3
106376227		uncharacterized LOC106376227		C1	NC_027767.1	15238745	15241533	plus	1
106376228		SNARE-interacting protein KEULE-like		C1	NC_027767.1	15249717	15262795	minus	34
106376229		IRK-interacting protein-like		C1	NC_027767.1	15263422	15265462	minus	0
106376230		uncharacterized LOC106376230		C1	NC_027767.1	15268369	15269450	minus	2
106373266		histone-lysine N-methyltransferase 2C-like		C1	NC_027767.1	15269499	15270684	plus	0
106376231		probable calcium-binding protein CML13		C1	NC_027767.1	15273439	15274272	plus	1
106376234	RGA34	disease resistance protein RFL1-like	disease resistance-like protein	C1	NC_027767.1	15276590	15279982	plus	2
106373267		probable disease resistance protein At1g12290		C1	NC_027767.1	15283765	15284709	plus	2
106376233		putative disease resistance protein At4g10780		C1	NC_027767.1	15293731	15294109	plus	2
106373268		probable disease resistance protein At1g12280		C1	NC_027767.1	15294778	15297423	plus	1
106376235		probable disease resistance protein At1g12280		C1	NC_027767.1	15297698	15300644	plus	1
106373269		probable disease resistance protein At1g12290		C1	NC_027767.1	15302826	15303681	plus	2
106373271		probable disease resistance protein At1g12280		C1	NC_027767.1	15307164	15309956	plus	0
106376236		NAC domain-containing protein 7-like		C1	NC_027767.1	15331474	15334147	plus	4
106376237		acid beta-fructofuranosidase 4, vacuolar-like		C1	NC_027767.1	15340934	15344915	minus	7
106376238		transaldolase-like		C1	NC_027767.1	15347732	15350515	minus	12
106376239		flavin-containing monooxygenase FMO GS-OX-like 2		C1	NC_027767.1	15356468	15359159	minus	7
106376240		uncharacterized LOC106376240		C1	NC_027767.1	15364430	15366946	plus	3
106373272		uncharacterized LOC106373272		C1	NC_027767.1	15376701	15378440	plus	1
106376241		protein NRT1/ PTR FAMILY 6.3-like	BnaCnng61860D	C1	NC_027767.1	15383489	15385036	minus	4
106373273		uncharacterized LOC106373273		C1	NC_027767.1	15407856	15411129	minus	5
106374527		F-box protein SKIP19-like		C1	NC_027767.1	15412453	15413893	plus	2
106374528		uncharacterized LOC106374528		C1	NC_027767.1	15415726	15416304	plus	1
106376243		plant UBX domain-containing protein 10-like		C1	NC_027767.1	15417570	15420581	plus	4
106374530		translation initiation factor IF-2-like		C1	NC_027767.1	15424200	15427880	plus	0
106373274		uncharacterized LOC106373274		C1	NC_027767.1	15429283	15430599	plus	1
106373275		uncharacterized LOC106373275		C1	NC_027767.1	15430707	15434723	plus	1
106376244		14 kDa proline-rich protein DC2.15-like		C1	NC_027767.1	15437526	15438296	plus	1
106373276		uncharacterized LOC106373276		C1	NC_027767.1	15442642	15443529	plus	1
106376245		14 kDa proline-rich protein DC2.15-like		C1	NC_027767.1	15446333	15447062	plus	1
106376246		major latex allergen Hev b 5-like	BnaA06g38230D	C1	NC_027767.1	15457454	15459289	minus	2
106374531		rho GDP-dissociation inhibitor 1-like	BnaA06g38240D	C1	NC_027767.1	15464266	15466359	plus	5
106376248		uncharacterized LOC106376248		C1	NC_027767.1	15466912	15467576	plus	1
106376247		fumarylacetoacetase-like		C1	NC_027767.1	15467534	15470782	minus	15
106373278		leucine-rich repeat extensin-like protein 1		C1	NC_027767.1	15471112	15473168	minus	1
106374532		uncharacterized LOC106374532		C1	NC_027767.1	15475498	15477305	plus	2
106374533		uncharacterized LOC106374533		C1	NC_027767.1	15480362	15481318	plus	1
106376249		1-aminocyclopropane-1-carboxylate oxidase 3		C1	NC_027767.1	15483335	15485048	minus	4
106373279		pyrophosphate--fructose 6-phosphate 1-phosphotransferase subunit beta 1-like		C1	NC_027767.1	15489318	15492195	plus	12
106376252		pyrophosphate--fructose 6-phosphate 1-phosphotransferase subunit beta 1-like		C1	NC_027767.1	15492277	15493062	plus	4
106373280		uncharacterized LOC106373280		C1	NC_027767.1	15493880	15494949	plus	5
106376251		uncharacterized LOC106376251		C1	NC_027767.1	15495753	15496438	minus	1
106376254		uncharacterized LOC106376254		C1	NC_027767.1	15498017	15499023	plus	5
106376250		uncharacterized protein At1g04910-like		C1	NC_027767.1	15500684	15502539	plus	7
106373281		ubiquitin-NEDD8-like protein RUB1		C1	NC_027767.1	15503160	15511589	minus	3
106374534		uncharacterized protein At1g04910-like		C1	NC_027767.1	15509426	15510732	plus	4
106376255		CSC1-like protein At1g11960		C1	NC_027767.1	15517000	15521557	plus	11
106374535		stigma-specific STIG1-like protein 1	BnaA06g08410D	C1	NC_027767.1	15526580	15527258	plus	1
106373282		putative pectate lyase 2		C1	NC_027767.1	15529079	15530205	plus	3
106374536		putative pectate lyase 2		C1	NC_027767.1	15530775	15532591	plus	4
106374537		putative pectate lyase 2		C1	NC_027767.1	15533836	15535242	plus	4
106374538		uncharacterized LOC106374538		C1	NC_027767.1	15542767	15544276	minus	0
106376256		uncharacterized LOC106376256		C1	NC_027767.1	15548358	15550852	plus	1
106376258		uncharacterized LOC106376258		C1	NC_027767.1	15550931	15552405	plus	5
106376257		F-box protein At2g32560-like		C1	NC_027767.1	15552367	15554582	minus	5
106376259		pentatricopeptide repeat-containing protein At4g28010-like		C1	NC_027767.1	15555120	15557711	minus	2
106373283		uncharacterized LOC106373283		C1	NC_027767.1	15558484	15559776	minus	2
106376262		pentatricopeptide repeat-containing protein At1g11900-like	BnaA06g08490D	C1	NC_027767.1	15561396	15562732	plus	2
106376265		25.3 kDa vesicle transport protein-like	BnaA06g08500D	C1	NC_027767.1	15562807	15564726	minus	7
106376263		glyceraldehyde-3-phosphate dehydrogenase, cytosolic		C1	NC_027767.1	15565066	15567173	minus	9
106376260		trihelix transcription factor GT-1-like		C1	NC_027767.1	15569425	15571608	minus	5
106376266		serine/threonine protein phosphatase 2A 57 kDa regulatory subunit B' theta isoform-like		C1	NC_027767.1	15572598	15574876	plus	4
106376269		uncharacterized LOC106376269		C1	NC_027767.1	15574750	15576503	minus	4
106376268		choline/ethanolaminephosphotransferase 1		C1	NC_027767.1	15576773	15580276	minus	19
106373284		uncharacterized LOC106373284		C1	NC_027767.1	15580716	15582113	plus	1
106376267		F-box/FBD/LRR-repeat protein At1g13570		C1	NC_027767.1	15586635	15588679	minus	4
106374539		phytosulfokines 1		C1	NC_027767.1	15592422	15593112	plus	2
106374541		basic leucine zipper 43-like		C1	NC_027767.1	15598692	15599394	minus	1
106373285		defensin-like protein 268		C1	NC_027767.1	15614075	15614549	plus	2
106376270		uncharacterized LOC106376270		C1	NC_027767.1	15617229	15619035	plus	1
106374542		extensin-like		C1	NC_027767.1	15622695	15623779	plus	1
106376272		uncharacterized LOC106376272		C1	NC_027767.1	15623873	15624623	plus	3
106376271		uncharacterized LOC106376271		C1	NC_027767.1	15624706	15625622	minus	2
106373287		uncharacterized LOC106373287		C1	NC_027767.1	15627619	15629471	plus	0
106373288		uncharacterized LOC106373288		C1	NC_027767.1	15663106	15663751	minus	2
106373289		putative nuclease HARBI1		C1	NC_027767.1	15668597	15670225	minus	2
106373290		glutathione S-transferase T3-like		C1	NC_027767.1	15671246	15671929	minus	1
106376273		ras-related protein RABA2c		C1	NC_027767.1	15674966	15676712	plus	3
106373291		uncharacterized LOC106373291		C1	NC_027767.1	15677956	15678705	minus	1
106373292		uncharacterized LOC106373292		C1	NC_027767.1	15683070	15688522	minus	6
106376274		serine/threonine-protein phosphatase PP1 isozyme 2-like		C1	NC_027767.1	15695840	15697969	plus	3
106373293		pentatricopeptide repeat-containing protein At3g42630-like		C1	NC_027767.1	15709518	15709994	minus	1
106376275		pentatricopeptide repeat-containing protein At3g42630-like	BnaC03g56130D	C1	NC_027767.1	15710074	15712024	minus	3
106375163		uncharacterized LOC106375163		C1	NC_027767.1	15719875	15721307	minus	5
106376276		protein TOC75-3, chloroplastic-like		C1	NC_027767.1	15735567	15739035	plus	7
106373295		UDP-glycosyltransferase 76E6-like		C1	NC_027767.1	15762978	15767804	plus	0
106374543		putative receptor-like protein kinase At3g46340		C1	NC_027767.1	15784330	15788536	plus	0
106374544		uncharacterized LOC106374544		C1	NC_027767.1	15792521	15794143	minus	6
106376277		protein TRANSPARENT TESTA 12-like		C1	NC_027767.1	15798006	15801491	plus	7
106376278		pentatricopeptide repeat-containing protein At1g61870, mitochondrial		C1	NC_027767.1	15807877	15809511	plus	1
106374545		serine/threonine-protein kinase CDL1-like		C1	NC_027767.1	15813523	15815545	plus	5
106376279		beta-glucosidase 46-like		C1	NC_027767.1	15821613	15823503	minus	7
106376280		beta-glucosidase 45-like		C1	NC_027767.1	15825832	15826636	minus	3
106376281		uncharacterized LOC106376281		C1	NC_027767.1	15829037	15829808	plus	2
106376283		E3 ubiquitin-protein ligase listerin-like		C1	NC_027767.1	15840682	15841539	plus	4
106376282		E3 ubiquitin-protein ligase listerin-like		C1	NC_027767.1	15841464	15848587	plus	11
106376284		40S ribosomal protein S4-2-like		C1	NC_027767.1	15849763	15851243	plus	4
106376286		sorting nexin 2A-like	BnaCnng31920D	C1	NC_027767.1	15854704	15857392	minus	5
106376285		N-alpha-acetyltransferase 25, NatB auxiliary subunit-like		C1	NC_027767.1	15857774	15862730	plus	19
106376287		SWR1 complex subunit 6-like		C1	NC_027767.1	15862619	15863543	minus	4
106376288		N-alpha-acetyltransferase 25, NatB auxiliary subunit-like		C1	NC_027767.1	15864482	15867964	plus	12
106376289		SWR1 complex subunit 6-like		C1	NC_027767.1	15867853	15868777	minus	4
106376290		cation/H(+) antiporter 24-like		C1	NC_027767.1	15869356	15876359	minus	8
106373296		cation/H(+) antiporter 24-like		C1	NC_027767.1	15875951	15906229	minus	6
106373297		glutathione S-transferase T3-like		C1	NC_027767.1	15908041	15908910	plus	1
106376291		transcription initiation factor TFIID subunit 15b-like	BnaCnng31980D	C1	NC_027767.1	15914505	15917698	minus	8
106376292		glucan endo-1,3-beta-glucosidase 9-like	BnaCnng31990D	C1	NC_027767.1	15918016	15919741	minus	2
106373298		cinnamoyl-CoA reductase 1-like		C1	NC_027767.1	15920073	15921543	plus	6
106374546		protein LIGHT-DEPENDENT SHORT HYPOCOTYLS 5-like		C1	NC_027767.1	15922307	15923049	minus	0
106373299		uncharacterized LOC106373299		C1	NC_027767.1	15934925	15936337	plus	3
106373300		uncharacterized LOC106373300		C1	NC_027767.1	15940083	15949898	minus	0
106374547		protein LIGHT-DEPENDENT SHORT HYPOCOTYLS 5-like		C1	NC_027767.1	15963224	15963923	minus	1
106376293		rab3 GTPase-activating protein catalytic subunit-like		C1	NC_027767.1	15974024	15980036	minus	22
106376294		uncharacterized LOC106376294		C1	NC_027767.1	16008500	16010328	minus	3
106374548		uncharacterized protein At5g39865-like		C1	NC_027767.1	16031646	16032741	plus	1
106373301		uncharacterized protein At5g39865-like		C1	NC_027767.1	16036023	16036379	plus	1
106376296		probable inactive receptor-like protein kinase At3g56050		C1	NC_027767.1	16045635	16047998	plus	5
106376295		ETO1-like protein 2	BnaCnng49980D	C1	NC_027767.1	16047668	16052052	minus	5
106376297		uncharacterized LOC106376297		C1	NC_027767.1	16054874	16056021	minus	2
106376298		probable phytol kinase 2, chloroplastic	BnaCnng49970D	C1	NC_027767.1	16056399	16058366	plus	5
106376299		uncharacterized LOC106376299		C1	NC_027767.1	16058341	16059212	minus	1
106373302		BAG family molecular chaperone regulator 1-like		C1	NC_027767.1	16060073	16061132	minus	3
106374550		RING-H2 finger protein ATL63-like		C1	NC_027767.1	16064404	16065552	minus	1
106373303		ran-binding protein 1 homolog c-like		C1	NC_027767.1	16081140	16082383	minus	0
106373305		uncharacterized LOC106373305		C1	NC_027767.1	16104778	16105467	minus	1
106373306		mitogen-activated protein kinase kinase kinase NPK1-like	BnaC09g33900D	C1	NC_027767.1	16113723	16115207	minus	1
106374551		uncharacterized LOC106374551		C1	NC_027767.1	16122894	16123860	minus	2
106373307		ethylene-responsive transcription factor 6-like		C1	NC_027767.1	16127247	16128667	minus	3
106376300		protein PMR5-like		C1	NC_027767.1	16130131	16131960	minus	5
106373308		increased DNA methylation 1-like		C1	NC_027767.1	16132526	16135570	minus	0
106376302		uncharacterized LOC106376302		C1	NC_027767.1	16135594	16135893	minus	2
106376303		uncharacterized LOC106376303		C1	NC_027767.1	16142076	16142909	minus	3
106374552		transcription factor ICE1-like		C1	NC_027767.1	16149079	16149916	minus	3
106376304		sodium transporter HKT1-like		C1	NC_027767.1	16152541	16155763	plus	3
106373309		uncharacterized LOC106373309		C1	NC_027767.1	16167841	16168194	minus	1
106373311		uncharacterized LOC106373311		C1	NC_027767.1	16171159	16171590	minus	1
106376306		chlorophyll a-b binding protein CP26, chloroplastic-like		C1	NC_027767.1	16196348	16197960	plus	6
106376305		protein BEARSKIN2-like		C1	NC_027767.1	16197786	16200239	minus	3
106373312		uncharacterized LOC106373312		C1	NC_027767.1	16209691	16210557	minus	2
106374553		transmembrane protein 56-like		C1	NC_027767.1	16220316	16228774	minus	0
106373313		uncharacterized LOC106373313		C1	NC_027767.1	16328654	16335720	minus	7
106373314		uncharacterized LOC106373314		C1	NC_027767.1	16353517	16358041	minus	0
106373315		uncharacterized LOC106373315		C1	NC_027767.1	16358939	16363597	minus	5
106373317		uncharacterized LOC106373317		C1	NC_027767.1	16401108	16403715	minus	3
106373318		uncharacterized LOC106373318		C1	NC_027767.1	16409397	16434362	minus	18
106373319		uncharacterized LOC106373319		C1	NC_027767.1	16458244	16460679	plus	2
106373321		uncharacterized LOC106373321		C1	NC_027767.1	16463462	16464382	minus	1
106373322		uncharacterized LOC106373322		C1	NC_027767.1	16467459	16469829	plus	2
106373324		uncharacterized LOC106373324		C1	NC_027767.1	16473299	16477278	plus	5
106373325		uncharacterized LOC106373325		C1	NC_027767.1	16499215	16505038	minus	8
106373326		uncharacterized LOC106373326		C1	NC_027767.1	16558271	16559446	plus	0
106373328		uncharacterized LOC106373328		C1	NC_027767.1	16562971	16565661	plus	3
106376307		uncharacterized LOC106376307		C1	NC_027767.1	16574361	16576272	minus	5
106376308		(E,E)-geranyllinalool synthase-like		C1	NC_027767.1	16612531	16618338	minus	0
106373329		RNA-directed DNA polymerase homolog		C1	NC_027767.1	16641367	16642059	plus	1
106376309		uncharacterized LOC106376309		C1	NC_027767.1	16691764	16693666	plus	4
106376310		putative ubiquitin carboxyl-terminal hydrolase 11		C1	NC_027767.1	16694567	16698926	plus	14
106376312		glucan endo-1,3-beta-glucosidase 11-like		C1	NC_027767.1	16709311	16711272	minus	4
106374554		uncharacterized LOC106374554		C1	NC_027767.1	16723499	16723999	plus	1
106374555		uncharacterized LOC106374555		C1	NC_027767.1	16729480	16729948	plus	1
106376313		probable beta-1,3-galactosyltransferase 6		C1	NC_027767.1	16730213	16732849	minus	11
106373330		uncharacterized LOC106373330		C1	NC_027767.1	16732688	16735555	plus	0
106373331		uncharacterized LOC106373331		C1	NC_027767.1	16740557	16743180	minus	0
106376314		subtilisin-like protease SBT3.5		C1	NC_027767.1	16762125	16765505	plus	0
106376315		subtilisin-like protease SBT3.5		C1	NC_027767.1	16766089	16769464	plus	10
106373332		uncharacterized LOC106373332		C1	NC_027767.1	16773254	16777180	minus	6
106373333		uncharacterized LOC106373333		C1	NC_027767.1	16779602	16780754	minus	4
106373334		uncharacterized LOC106373334		C1	NC_027767.1	16787131	16789118	minus	2
106376316		uncharacterized LOC106376316		C1	NC_027767.1	16790159	16792284	plus	6
106376317		50S ribosomal protein L11, chloroplastic		C1	NC_027767.1	16794976	16796334	plus	4
106375132		uncharacterized LOC106375132		C1	NC_027767.1	16803641	16804173	plus	3
106374558		uncharacterized LOC106374558		C1	NC_027767.1	16805693	16806688	plus	3
106374560		uncharacterized LOC106374560		C1	NC_027767.1	16822124	16822674	minus	1
106373336		uncharacterized LOC106373336		C1	NC_027767.1	16831669	16834035	minus	1
106373337		uncharacterized LOC106373337		C1	NC_027767.1	16884952	16885824	minus	1
106373338		NAC domain-containing protein 14		C1	NC_027767.1	16921088	16925460	minus	7
106373339		uncharacterized LOC106373339		C1	NC_027767.1	16930292	16933448	plus	6
106373340		uncharacterized LOC106373340		C1	NC_027767.1	16940462	16944900	plus	4
106376318		protein TRANSPARENT TESTA 12-like		C1	NC_027767.1	16949371	16966232	plus	8
106376319		uncharacterized LOC106376319		C1	NC_027767.1	16950660	16954401	minus	3
106373341		uncharacterized LOC106373341		C1	NC_027767.1	16968083	16968556	plus	1
106376320		uncharacterized LOC106376320		C1	NC_027767.1	16987774	16989367	minus	5
106375152		pollen receptor-like kinase 3		C1	NC_027767.1	17048080	17050075	minus	2
106373343		uncharacterized LOC106373343		C1	NC_027767.1	17105647	17110940	plus	3
106376321		uncharacterized LOC106376321		C1	NC_027767.1	17136290	17137290	minus	4
106373344		uncharacterized LOC106373344		C1	NC_027767.1	17148483	17150655	minus	4
106376322		PHD finger protein ALFIN-LIKE 3	BnaC03g54340D	C1	NC_027767.1	17169190	17170819	plus	5
106376323		WD repeat and HMG-box DNA-binding protein 1		C1	NC_027767.1	17227716	17232522	minus	12
106373345		uncharacterized LOC106373345		C1	NC_027767.1	17233244	17234428	plus	3
106373346		uncharacterized LOC106373346		C1	NC_027767.1	17240872	17243087	minus	4
106373347		uncharacterized LOC106373347		C1	NC_027767.1	17312121	17316043	minus	0
106373348		uncharacterized LOC106373348		C1	NC_027767.1	17324608	17326985	plus	2
106374561		MLP-like protein 328		C1	NC_027767.1	17353988	17356358	plus	0
106376324		MLP-like protein 328	BnaA01g13350D|BnaC01g15480D	C1	NC_027767.1	17371424	17375025	plus	3
106376325		4-hydroxybenzoate polyprenyltransferase, mitochondrial-like	BnaC01g15470D	C1	NC_027767.1	17380771	17383534	plus	9
106376326	CPK3-2.1	calcium-dependent protein kinase 3-like	uncharacterized protein LOC106376326	C1	NC_027767.1	17384147	17386829	plus	9
106376330		zinc-metallopeptidase, peroxisomal-like		C1	NC_027767.1	17397578	17398497	plus	5
106376329		A-factor-processing enzyme-like		C1	NC_027767.1	17402940	17405809	plus	4
106376327		uncharacterized LOC106376327		C1	NC_027767.1	17405807	17409436	plus	9
106376331		MLP-like protein 328		C1	NC_027767.1	17426062	17441172	minus	2
106375130		uncharacterized LOC106375130		C1	NC_027767.1	17447127	17448418	minus	5
106373349		uncharacterized LOC106373349		C1	NC_027767.1	17453710	17454660	plus	1
106374562		dirigent protein 6-like		C1	NC_027767.1	17459252	17460012	minus	1
106374563		dirigent protein 6-like		C1	NC_027767.1	17460296	17460945	minus	1
106374564		uncharacterized LOC106374564		C1	NC_027767.1	17476704	17477204	plus	2
106376332		MATE efflux family protein ALF5-like		C1	NC_027767.1	17478295	17482465	plus	0
106374565		uncharacterized LOC106374565		C1	NC_027767.1	17485396	17486921	plus	3
106374566		cation/H(+) antiporter 17-like		C1	NC_027767.1	17491030	17494751	minus	4
106373350		uncharacterized LOC106373350		C1	NC_027767.1	17502302	17503480	plus	1
106374567		MLP-like protein 328		C1	NC_027767.1	17516384	17519700	minus	0
106375126		uncharacterized LOC106375126		C1	NC_027767.1	17534102	17534503	plus	1
106376333		uncharacterized LOC106376333		C1	NC_027767.1	17535031	17535861	minus	1
106376334		uncharacterized LOC106376334		C1	NC_027767.1	17536660	17538375	plus	0
106376335		dof zinc finger protein DOF4.6-like		C1	NC_027767.1	17548055	17549979	plus	2
106376339		metal-nicotianamine transporter YSL1-like		C1	NC_027767.1	17577798	17580575	plus	0
106376336		60S ribosomal protein L8-3		C1	NC_027767.1	17581347	17582649	plus	2
106376337		disease resistance protein RRS1-like		C1	NC_027767.1	17583206	17591123	minus	0
106376340		disease resistance-like protein CSA1		C1	NC_027767.1	17592077	17595923	plus	0
106374568		putative glycine-rich cell wall structural protein 1		C1	NC_027767.1	17597630	17598678	plus	1
106376342		uncharacterized LOC106376342		C1	NC_027767.1	17600518	17602020	plus	2
106376341		uncharacterized LOC106376341		C1	NC_027767.1	17601383	17602104	minus	2
106376343		aldehyde dehydrogenase family 3 member F1		C1	NC_027767.1	17612926	17615661	plus	9
106373352		purple acid phosphatase 6-like		C1	NC_027767.1	17615949	17617845	minus	7
106373353		uncharacterized LOC106373353		C1	NC_027767.1	17632516	17634066	plus	1
106374569		RING-H2 finger protein ATL80-like		C1	NC_027767.1	17634666	17635389	plus	1
106374570		F-box protein VBF-like		C1	NC_027767.1	17646732	17648110	plus	3
106373354		uncharacterized LOC106373354		C1	NC_027767.1	17660531	17664046	plus	8
106376344		glycine-rich domain-containing protein 1-like		C1	NC_027767.1	17669066	17672269	plus	8
106373355		uncharacterized LOC106373355		C1	NC_027767.1	17674439	17677399	minus	4
106376345		uncharacterized LOC106376345		C1	NC_027767.1	17681689	17685076	minus	4
106374571		uncharacterized LOC106374571		C1	NC_027767.1	17687806	17688255	minus	3
106374573		UDP-glycosyltransferase 72E1-like		C1	NC_027767.1	17746127	17747813	minus	1
106373356		uncharacterized protein At3g60930, chloroplastic-like		C1	NC_027767.1	17750716	17753048	plus	5
106373358		uncharacterized LOC106373358		C1	NC_027767.1	17757791	17758726	minus	2
106376346		oxygen-evolving enhancer protein 1-2, chloroplastic		C1	NC_027767.1	17799647	17801264	minus	3
106373359		uncharacterized LOC106373359		C1	NC_027767.1	17813285	17814049	minus	1
106374574		uncharacterized LOC106374574		C1	NC_027767.1	17839218	17839894	plus	1
106373360		uncharacterized LOC106373360		C1	NC_027767.1	17843901	17865934	plus	0
106373361		uncharacterized LOC106373361		C1	NC_027767.1	17867369	17868964	plus	0
106374576		uncharacterized LOC106374576		C1	NC_027767.1	17910210	17911373	plus	1
106376347		uncharacterized LOC106376347		C1	NC_027767.1	17915407	17922738	minus	14
106373362		salicylate/benzoate carboxyl methyltransferase-like		C1	NC_027767.1	17951625	17963452	plus	0
106375147		probable mitochondrial chaperone BCS1-B		C1	NC_027767.1	17969778	17971184	plus	1
106374577		thioredoxin domain-containing protein PLP3A-like		C1	NC_027767.1	17971330	17973071	minus	9
106373363		uncharacterized LOC106373363		C1	NC_027767.1	17977411	17978445	minus	1
106376350		bifunctional epoxide hydrolase 2-like		C1	NC_027767.1	17988669	17990242	minus	4
106376351		protein RTE1-HOMOLOG-like		C1	NC_027767.1	17991642	17993128	minus	3
106376352		bifunctional epoxide hydrolase 2-like		C1	NC_027767.1	17995891	17997383	minus	4
106376354		protein RTE1-HOMOLOG-like		C1	NC_027767.1	17998785	18000271	minus	3
106373364		uncharacterized LOC106373364		C1	NC_027767.1	18002117	18003980	plus	3
106374578		uncharacterized LOC106374578		C1	NC_027767.1	18004325	18005607	plus	3
106374579		uncharacterized LOC106374579		C1	NC_027767.1	18006027	18007108	minus	2
106376355		protein SHI RELATED SEQUENCE 1-like		C1	NC_027767.1	18089409	18101793	plus	3
106373366		uncharacterized LOC106373366		C1	NC_027767.1	18103582	18105830	plus	4
106373367		glutathione S-transferase T3-like		C1	NC_027767.1	18104697	18105488	plus	2
106374580		probable methyltransferase PMT27		C1	NC_027767.1	18118692	18123541	plus	7
106376356		GATA transcription factor 6-like		C1	NC_027767.1	18136001	18137366	plus	3
106374581		protein FMP32, mitochondrial-like		C1	NC_027767.1	18145811	18147740	minus	7
106376357		uncharacterized LOC106376357		C1	NC_027767.1	18159682	18161728	minus	5
106376358		uncharacterized LOC106376358		C1	NC_027767.1	18161947	18163027	plus	5
106373368		uncharacterized LOC106373368		C1	NC_027767.1	18164924	18169541	minus	2
106373369		uncharacterized LOC106373369		C1	NC_027767.1	18176344	18177981	minus	1
106376359		uncharacterized LOC106376359		C1	NC_027767.1	18202566	18208120	minus	9
106373370		crooked neck-like protein 1		C1	NC_027767.1	18206758	18209555	plus	3
106373371		uncharacterized LOC106373371		C1	NC_027767.1	18214810	18221024	minus	0
106374582		probable xyloglucan endotransglucosylase/hydrolase protein 10		C1	NC_027767.1	18245301	18246930	plus	4
106373372		uncharacterized LOC106373372		C1	NC_027767.1	18275766	18277925	minus	4
106374583		thymocyte nuclear protein 1		C1	NC_027767.1	18294128	18294801	plus	1
106376361		myosin heavy chain, clone 203		C1	NC_027767.1	18340127	18348157	plus	27
106373373		endo-1,4-beta-xylanase A		C1	NC_027767.1	18348206	18350349	minus	6
106373375		uncharacterized LOC106373375		C1	NC_027767.1	18353043	18353687	minus	1
106373376		uncharacterized LOC106373376		C1	NC_027767.1	18369248	18374738	minus	0
106373377		uncharacterized LOC106373377		C1	NC_027767.1	18376326	18382237	minus	0
106373378		uncharacterized LOC106373378		C1	NC_027767.1	18383825	18390428	minus	0
106373379		uncharacterized mitochondrial protein AtMg00810-like		C1	NC_027767.1	18404729	18406475	plus	3
106374584		uncharacterized LOC106374584		C1	NC_027767.1	18452009	18453473	plus	2
106374585		mitochondrial zinc maintenance protein 1, mitochondrial-like		C1	NC_027767.1	18460388	18461072	minus	2
106374587		uncharacterized LOC106374587		C1	NC_027767.1	18461542	18462569	plus	1
106376362		autophagy-related protein 18a-like		C1	NC_027767.1	18463152	18465343	plus	4
106376366		glutathione S-transferase F13	BnaC04g21220D	C1	NC_027767.1	18465814	18467067	plus	3
106376364		beta-glucosidase 10-like	BnaC04g21230D	C1	NC_027767.1	18467141	18469792	minus	12
106376363		beta-glucosidase BoGH3B-like		C1	NC_027767.1	18470567	18476519	plus	8
106376365		xyloglucan 6-xylosyltransferase 1-like		C1	NC_027767.1	18471040	18472788	minus	1
106374588		proline-rich protein 3-like		C1	NC_027767.1	18481424	18482506	minus	0
106374589		proline-rich protein 3-like		C1	NC_027767.1	18491484	18492662	minus	2
106373380		uncharacterized LOC106373380		C1	NC_027767.1	18516593	18517622	plus	2
106373381		proline-rich protein 3-like		C1	NC_027767.1	18569846	18582069	plus	0
106376369		proline-rich protein 3-like		C1	NC_027767.1	18586473	18587581	plus	2
106376367		proline-rich protein 3-like		C1	NC_027767.1	18593064	18594199	plus	2
106376370		proline-rich protein 3-like		C1	NC_027767.1	18603221	18604303	plus	0
106376371		beta-glucosidase BoGH3B-like		C1	NC_027767.1	18609211	18615163	minus	8
106376372		xyloglucan 6-xylosyltransferase 1-like		C1	NC_027767.1	18612929	18614690	plus	1
106376373		beta-glucosidase 10-like		C1	NC_027767.1	18615933	18620298	plus	12
106373383		glutathione S-transferase F13-like		C1	NC_027767.1	18620372	18621621	minus	4
[truncated: 2,281 more rows]

## Sheet: Table B - S2 File
Supporting Information: S2 File
Table B. List of the genes on the chromosome C9 of Brassica napus.
GeneID	Aliases	description	other_designations	chromosome	genomic_nucleotide_accession.version	start_position_on_the_genomic_accession	end_position_on_the_genomic_accession	orientation	exon_count
106418077		66 kDa stress protein-like		C9	NC_027775.1	9187	12212	minus	6
106417854		uncharacterized protein At1g66480-like		C9	NC_027775.1	43655	45121	plus	3
106416352		uncharacterized LOC106416352		C9	NC_027775.1	60100	61467	minus	2
106418338		30S ribosomal protein S17, chloroplastic-like	BnaC09g20520D	C9	NC_027775.1	69050	69655	minus	1
106418337		30S ribosomal protein S17, chloroplastic-like	BnaC09g20530D	C9	NC_027775.1	76723	77310	minus	1
106416805		uncharacterized protein At4g04775-like		C9	NC_027775.1	91512	91924	plus	2
106416806		uncharacterized LOC106416806		C9	NC_027775.1	92175	93847	minus	4
106416807		uncharacterized LOC106416807		C9	NC_027775.1	107228	108097	minus	2
106416808		uncharacterized LOC106416808		C9	NC_027775.1	110506	111375	minus	2
106418099		homeobox-leucine zipper protein ATHB-17-like		C9	NC_027775.1	113668	128036	minus	4
106416809		phytanoyl-CoA dioxygenase-like		C9	NC_027775.1	170753	176618	plus	9
106416810		uncharacterized LOC106416810		C9	NC_027775.1	181420	184860	minus	2
106418061		WUSCHEL-related homeobox 6-like		C9	NC_027775.1	185773	187134	minus	4
106416812		uncharacterized LOC106416812		C9	NC_027775.1	190647	192011	plus	2
106416813		CLAVATA3/ESR (CLE)-related protein 16-like	BnaAnng24080D	C9	NC_027775.1	197880	198197	minus	1
106417830		uncharacterized LOC106417830		C9	NC_027775.1	210647	211848	plus	4
106417781		uncharacterized LOC106417781		C9	NC_027775.1	317477	318387	minus	3
106416674		protein SHOOT GRAVITROPISM 5-like	BnaA09g18800D	C9	NC_027775.1	333411	336154	plus	3
106417627		myb-related protein 306-like		C9	NC_027775.1	365747	367571	minus	3
106417832		uncharacterized LOC106417832		C9	NC_027775.1	382973	385603	minus	11
106416814		probable 28S rRNA (cytosine(4447)-C(5))-methyltransferase		C9	NC_027775.1	390028	392478	plus	8
106417695		uncharacterized LOC106417695		C9	NC_027775.1	394893	396115	plus	2
106416815		transmembrane 9 superfamily member 3-like		C9	NC_027775.1	396563	398250	minus	0
106418319		sodium/hydrogen exchanger 7-like		C9	NC_027775.1	410924	416912	plus	23
106416795		glutamate decarboxylase 4-like	BnaA09g18890D	C9	NC_027775.1	417941	420529	minus	6
106416816		glutathione S-transferase T3-like		C9	NC_027775.1	424121	424894	minus	1
106416372		protein NRT1/ PTR FAMILY 8.5-like		C9	NC_027775.1	426730	429859	plus	5
106418484		protein NRT1/ PTR FAMILY 8.3-like	BnaA09g18920D	C9	NC_027775.1	435237	438545	plus	5
106416536		uncharacterized LOC106416536		C9	NC_027775.1	466042	467586	plus	0
106416535		OTU domain-containing protein DDB_G0284757-like		C9	NC_027775.1	469628	472711	plus	0
106418214		uncharacterized LOC106418214		C9	NC_027775.1	474872	475951	plus	3
106416817		protein PAT1 homolog 1-like		C9	NC_027775.1	476049	478209	plus	2
106418213		protein PAT1 homolog 1-like	BnaC05g30280D	C9	NC_027775.1	478229	482100	plus	5
106417990		uncharacterized LOC106417990		C9	NC_027775.1	489979	490715	minus	3
106416381		endoplasmic reticulum-Golgi intermediate compartment protein 3-like		C9	NC_027775.1	500156	503287	plus	12
106418203		40S ribosomal protein S10, mitochondrial-like		C9	NC_027775.1	503437	504515	plus	2
106418202		DEAD-box ATP-dependent RNA helicase 9-like	BnaC05g30220D	C9	NC_027775.1	505142	509672	plus	8
106418204		40S ribosomal protein S10, mitochondrial-like		C9	NC_027775.1	505393	506390	plus	2
106418028		DNA-directed RNA polymerases II and IV subunit 5A-like	BnaC05g30230D	C9	NC_027775.1	511369	512331	minus	4
106416818		uncharacterized LOC106416818		C9	NC_027775.1	531611	535286	minus	10
106418380		uncharacterized LOC106418380		C9	NC_027775.1	535921	539262	minus	12
106417790		probable pectate lyase 15		C9	NC_027775.1	607093	610562	minus	6
106418454		purple acid phosphatase 23		C9	NC_027775.1	635337	642424	plus	9
106418455		uncharacterized LOC106418455		C9	NC_027775.1	639423	642007	minus	7
106418139		F-box/kelch-repeat protein At2g44700-like		C9	NC_027775.1	650761	651798	minus	1
106417722		uncharacterized LOC106417722		C9	NC_027775.1	655418	656658	minus	4
106418126		F-box/kelch-repeat protein At2g44700-like		C9	NC_027775.1	657807	658847	minus	1
106416820		uncharacterized LOC106416820		C9	NC_027775.1	689038	695123	plus	0
106416821		uncharacterized LOC106416821		C9	NC_027775.1	696239	700921	plus	0
106416822		uncharacterized LOC106416822		C9	NC_027775.1	701480	703618	minus	1
106416823		uncharacterized LOC106416823		C9	NC_027775.1	706769	708718	minus	1
106416824		uncharacterized LOC106416824		C9	NC_027775.1	712669	714618	minus	1
106416825		uncharacterized LOC106416825		C9	NC_027775.1	719373	726332	plus	10
106416826		uncharacterized LOC106416826		C9	NC_027775.1	727117	729341	plus	3
106416670		uncharacterized LOC106416670		C9	NC_027775.1	756767	758154	minus	2
106416828		uncharacterized LOC106416828		C9	NC_027775.1	865665	870876	plus	5
106416782		uncharacterized LOC106416782		C9	NC_027775.1	962918	965617	minus	3
106417964		uncharacterized LOC106417964		C9	NC_027775.1	970776	971402	minus	2
106416830		uncharacterized LOC106416830		C9	NC_027775.1	979051	979775	plus	2
106416831		glycine-rich RNA-binding protein 2-like		C9	NC_027775.1	1089544	1090010	minus	2
106416832		uncharacterized LOC106416832		C9	NC_027775.1	1116589	1117380	plus	1
106416833		uncharacterized LOC106416833		C9	NC_027775.1	1134964	1135791	plus	1
106416834		uncharacterized LOC106416834		C9	NC_027775.1	1233908	1236008	plus	3
106416835		uncharacterized LOC106416835		C9	NC_027775.1	1237975	1239102	plus	2
106416836		uncharacterized LOC106416836		C9	NC_027775.1	1239157	1239636	plus	1
106416837		uncharacterized LOC106416837		C9	NC_027775.1	1273722	1274819	plus	2
106416839		uncharacterized LOC106416839		C9	NC_027775.1	1277829	1279315	plus	3
106418054		equilibrative nucleotide transporter 7-like		C9	NC_027775.1	1280901	1281842	minus	4
106416840		uncharacterized LOC106416840		C9	NC_027775.1	1347112	1347546	minus	1
106416841		uncharacterized protein At2g29880-like		C9	NC_027775.1	1359555	1360395	plus	0
106418643		uncharacterized LOC106418643		C9	NC_027775.1	1370796	1386074	plus	3
106418642		uncharacterized LOC106418642		C9	NC_027775.1	1375394	1376947	plus	2
106418641		uncharacterized LOC106418641		C9	NC_027775.1	1379754	1381307	plus	2
106417860		putative G-type lectin S-receptor-like serine/threonine-protein kinase At1g61610		C9	NC_027775.1	1407320	1410530	plus	7
106416842		uncharacterized LOC106416842		C9	NC_027775.1	1439293	1444448	plus	11
106416843		uncharacterized LOC106416843		C9	NC_027775.1	1461172	1462418	plus	2
106416844		uncharacterized LOC106416844		C9	NC_027775.1	1462983	1463489	plus	1
106416845		uncharacterized LOC106416845		C9	NC_027775.1	1480757	1481854	plus	2
106416846		uncharacterized LOC106416846		C9	NC_027775.1	1484864	1486350	plus	3
106416847		equilibrative nucleotide transporter 7-like		C9	NC_027775.1	1487936	1490284	minus	5
106416748		uncharacterized LOC106416748		C9	NC_027775.1	1500851	1503205	minus	4
106416849		equilibrative nucleotide transporter 7-like		C9	NC_027775.1	1506037	1515800	plus	0
106416517		uncharacterized aarF domain-containing protein kinase 2-like		C9	NC_027775.1	1524642	1527180	minus	4
106418147		uncharacterized LOC106418147		C9	NC_027775.1	1602062	1602697	plus	2
106418144		peroxisomal (S)-2-hydroxy-acid oxidase GLO1-like	BnaA01g29410D	C9	NC_027775.1	1602798	1605074	minus	11
106418148		uncharacterized LOC106418148		C9	NC_027775.1	1605133	1605658	plus	2
106418145		peroxisomal (S)-2-hydroxy-acid oxidase GLO2	peroxisomal (S)-2-hydroxy-acid oxidase GLO2|glycolate oxidase	C9	NC_027775.1	1605753	1607938	minus	12
106418149		probable sugar phosphate/phosphate translocator At3g14410		C9	NC_027775.1	1609318	1611399	plus	7
106416850		probable 2-oxoglutarate-dependent dioxygenase AOP1		C9	NC_027775.1	1616143	1617951	minus	0
106418073		uncharacterized LOC106418073		C9	NC_027775.1	1625684	1626204	minus	0
106418059		uncharacterized LOC106418059		C9	NC_027775.1	1663945	1664594	plus	1
106416851		uncharacterized LOC106416851		C9	NC_027775.1	1669736	1673644	minus	6
106418086		uncharacterized LOC106418086		C9	NC_027775.1	1674523	1675260	minus	2
106416852		uncharacterized LOC106416852		C9	NC_027775.1	1675657	1677320	minus	7
106416853		uncharacterized LOC106416853		C9	NC_027775.1	1678080	1680191	minus	3
106416652		uncharacterized LOC106416652		C9	NC_027775.1	1696593	1696764	plus	1
106416651		chromatin assembly factor 1 subunit A-B-like	BnaC02g14990D	C9	NC_027775.1	1696768	1698121	plus	1
106418163		protein RALF-like 18	BnaC02g15000D	C9	NC_027775.1	1699734	1700048	plus	1
106416854		uncharacterized LOC106416854		C9	NC_027775.1	1702514	1705566	plus	5
106418154		probable RNA-binding protein 18		C9	NC_027775.1	1708711	1710353	minus	5
106418153		uncharacterized membrane protein YjcL-like		C9	NC_027775.1	1710613	1712833	plus	6
106418152		proline--tRNA ligase, chloroplastic/mitochondrial-like		C9	NC_027775.1	1712878	1715951	minus	10
106416553		scarecrow-like protein 8		C9	NC_027775.1	1723586	1725506	minus	1
106416855		mediator of RNA polymerase II transcription subunit 36a-like		C9	NC_027775.1	1746512	1748496	minus	7
106417697		MATE efflux family protein 5-like		C9	NC_027775.1	1752368	1755721	plus	8
106418694		sec-independent protein translocase protein TATB, chloroplastic-like		C9	NC_027775.1	1756482	1758084	minus	6
106416856		uncharacterized LOC106416856		C9	NC_027775.1	1774848	1775536	minus	0
106418719		uncharacterized LOC106418719		C9	NC_027775.1	1780700	1781787	plus	1
106416857		uncharacterized LOC106416857		C9	NC_027775.1	1782858	1783470	minus	2
106416859		cytokinin hydroxylase-like		C9	NC_027775.1	1787206	1798795	minus	0
106418699		uncharacterized LOC106418699		C9	NC_027775.1	1802851	1806238	minus	10
106416860		uncharacterized LOC106416860		C9	NC_027775.1	1809508	1811677	minus	5
106418272		low-temperature-induced 65 kDa protein-like		C9	NC_027775.1	1813272	1815806	plus	5
106417907		uncharacterized LOC106417907		C9	NC_027775.1	1816890	1817335	minus	3
106416766		exocyst complex component EXO70A1-like		C9	NC_027775.1	1819475	1824739	plus	12
106416861		uncharacterized LOC106416861		C9	NC_027775.1	1836830	1838116	minus	1
106417983		actin-depolymerizing factor 12		C9	NC_027775.1	1841633	1842567	minus	3
106416862		zinc finger CCHC domain-containing protein 9-like		C9	NC_027775.1	1843045	1916543	minus	0
106416703		uncharacterized LOC106416703		C9	NC_027775.1	1916455	1918012	minus	4
106416735		uncharacterized LOC106416735		C9	NC_027775.1	1923834	1925391	minus	4
106417671		uncharacterized LOC106417671		C9	NC_027775.1	1951472	1952341	plus	2
106417891		cytokinin hydroxylase-like		C9	NC_027775.1	1989739	1992607	plus	4
106416863		glutathione S-transferase T3-like		C9	NC_027775.1	1995394	1996484	minus	2
106416864		uncharacterized LOC106416864		C9	NC_027775.1	2006693	2009235	minus	2
106418271		low-temperature-induced 65 kDa protein-like		C9	NC_027775.1	2009714	2012252	minus	5
106416865		uncharacterized LOC106416865		C9	NC_027775.1	2014872	2016763	plus	5
106416867		uncharacterized LOC106416867		C9	NC_027775.1	2020219	2022261	minus	1
106416872		uncharacterized LOC106416872		C9	NC_027775.1	2024885	2027033	plus	5
106416873		uncharacterized LOC106416873		C9	NC_027775.1	2027815	2030412	minus	4
106417875		uncharacterized LOC106417875		C9	NC_027775.1	2030468	2031596	minus	2
106416702		low-temperature-induced 65 kDa protein-like		C9	NC_027775.1	2033754	2036123	minus	5
106416874		uncharacterized LOC106416874		C9	NC_027775.1	2037403	2037957	minus	1
106418346		myosin heavy chain, fast skeletal muscle		C9	NC_027775.1	2039465	2042756	minus	7
106416876		uncharacterized mitochondrial protein AtMg00810-like		C9	NC_027775.1	2076078	2076986	plus	1
106416767		uncharacterized LOC106416767		C9	NC_027775.1	2089499	2090927	minus	2
106417816		uncharacterized LOC106417816		C9	NC_027775.1	2091895	2092587	plus	2
106416877		transmembrane ascorbate ferrireductase 1-like		C9	NC_027775.1	2093287	2094344	plus	4
106416878		uncharacterized LOC106416878		C9	NC_027775.1	2102481	2103853	plus	5
106417740		uncharacterized LOC106417740		C9	NC_027775.1	2110082	2110517	minus	2
106416446		BAG family molecular chaperone regulator 1-like		C9	NC_027775.1	2133246	2135236	plus	4
106418251		uncharacterized protein At1g43920, Chloroplastic-like		C9	NC_027775.1	2170983	2171544	plus	0
106418215		4-substituted benzoates-glutamate ligase GH3.12-like		C9	NC_027775.1	2173563	2176008	minus	4
106418216		4-substituted benzoates-glutamate ligase GH3.12-like		C9	NC_027775.1	2180229	2183961	minus	5
106416879		glutathione S-transferase T3-like		C9	NC_027775.1	2186989	2187894	minus	1
106418151		alcohol dehydrogenase class-3-like		C9	NC_027775.1	2192429	2197154	plus	9
106418150		ras GTPase-activating protein-binding protein 2-like		C9	NC_027775.1	2197286	2200002	minus	9
106417596		mitochondrial import receptor subunit TOM9-2-like	BnaC09g17800D	C9	NC_027775.1	2222920	2223560	plus	1
106417614		uncharacterized LOC106417614		C9	NC_027775.1	2224584	2225113	minus	1
106417759		uncharacterized LOC106417759		C9	NC_027775.1	2231463	2233823	minus	9
106418710		acid phosphatase 1-like		C9	NC_027775.1	2245710	2247623	plus	4
106416788		uncharacterized LOC106416788		C9	NC_027775.1	2259038	2261318	minus	6
106416789		uncharacterized LOC106416789		C9	NC_027775.1	2265171	2270469	minus	4
106416880		uncharacterized LOC106416880		C9	NC_027775.1	2297490	2299108	minus	4
106416881		uncharacterized LOC106416881		C9	NC_027775.1	2312968	2314353	minus	1
106416394		uncharacterized LOC106416394		C9	NC_027775.1	2315044	2317035	plus	2
106416882		uncharacterized LOC106416882		C9	NC_027775.1	2317689	2326502	minus	7
106417837		glutathione gamma-glutamylcysteinyltransferase 1-like		C9	NC_027775.1	2332857	2339655	plus	9
106417894		glutathione gamma-glutamylcysteinyltransferase 1-like		C9	NC_027775.1	2340198	2343063	plus	8
106418167		serine/threonine protein phosphatase 2A regulatory subunit B''alpha		C9	NC_027775.1	2343212	2345851	minus	8
106416883		glutathione gamma-glutamylcysteinyltransferase 1		C9	NC_027775.1	2345496	2348981	plus	9
106418164		serine/threonine protein phosphatase 2A regulatory subunit B''alpha		C9	NC_027775.1	2349684	2354152	minus	13
106418166		casein kinase I		C9	NC_027775.1	2354752	2358175	minus	13
106416884		uncharacterized LOC106416884		C9	NC_027775.1	2368483	2371120	minus	4
106416886		uncharacterized LOC106416886		C9	NC_027775.1	2377524	2400140	minus	4
106416513		ABC transporter I family member 21		C9	NC_027775.1	2402759	2404527	minus	6
106418533		fasciclin-like arabinogalactan protein 13		C9	NC_027775.1	2422815	2423764	plus	1
106416887		uncharacterized LOC106416887		C9	NC_027775.1	2428978	2430429	plus	2
106416429		periaxin-like		C9	NC_027775.1	2433225	2435481	minus	4
106416428		protein BOLA2-like		C9	NC_027775.1	2435495	2436339	plus	3
106416888		50S ribosomal protein L15-like		C9	NC_027775.1	2436164	2437732	plus	5
106418489		uncharacterized LOC106418489		C9	NC_027775.1	2440769	2442738	minus	5
106418490		protein N-lysine methyltransferase METTL21A	BnaC09g17970D	C9	NC_027775.1	2442788	2443654	plus	1
106416889		uncharacterized LOC106416889		C9	NC_027775.1	2454700	2455380	plus	3
106417758		uncharacterized LOC106417758		C9	NC_027775.1	2455384	2456105	minus	2
106417646		ABC transporter B family member 22-like		C9	NC_027775.1	2476512	2482464	plus	0
106416890		uncharacterized LOC106416890		C9	NC_027775.1	2488642	2489097	minus	1
106416891		uncharacterized LOC106416891		C9	NC_027775.1	2491163	2493077	minus	2
106416800		glutathione S-transferase T3-like		C9	NC_027775.1	2496588	2501382	plus	4
106416892		uncharacterized LOC106416892		C9	NC_027775.1	2498610	2507114	plus	3
106418365		pentatricopeptide repeat-containing protein At5g44230		C9	NC_027775.1	2513424	2515548	plus	1
106418366		uncharacterized LOC106418366		C9	NC_027775.1	2515506	2517453	minus	6
106417815		uncharacterized LOC106417815		C9	NC_027775.1	2519357	2520767	plus	3
106416568		zinc finger CCCH domain-containing protein 61-like		C9	NC_027775.1	2525330	2526831	minus	1
106416893		uncharacterized LOC106416893		C9	NC_027775.1	2546638	2552289	minus	3
106418239		putative E3 ubiquitin-protein ligase RING1a		C9	NC_027775.1	2561060	2564097	minus	9
106416894		uncharacterized LOC106416894		C9	NC_027775.1	2568547	2569562	plus	0
106418237		probable serine/threonine-protein kinase At1g54610		C9	NC_027775.1	2570672	2573852	minus	8
106418241		probable serine/threonine-protein kinase At1g54610		C9	NC_027775.1	2576631	2579847	minus	0
106418240		uncharacterized protein ECU03_1610-like		C9	NC_027775.1	2585207	2593275	minus	3
106418273		eukaryotic translation initiation factor 3 subunit D	BnaCnng36550D	C9	NC_027775.1	2595605	2597602	minus	1
106418189		tubulin beta-4 chain-like		C9	NC_027775.1	2598166	2601097	minus	4
106417707		uncharacterized LOC106417707		C9	NC_027775.1	2615541	2616973	plus	1
106416896		uncharacterized LOC106416896		C9	NC_027775.1	2631570	2646008	minus	0
106418344		uncharacterized LOC106418344		C9	NC_027775.1	2647999	2650570	plus	2
106416897		uncharacterized LOC106416897		C9	NC_027775.1	2658809	2660299	plus	2
106416898		uncharacterized LOC106416898		C9	NC_027775.1	2661144	2661830	plus	2
106416753		cannabidiolic acid synthase-like 2		C9	NC_027775.1	2665228	2672771	minus	2
106416899		probable NAD(P)H dehydrogenase (quinone) FQR1-like 1		C9	NC_027775.1	2714059	2716120	plus	0
106417732		cannabidiolic acid synthase-like 2		C9	NC_027775.1	2719787	2721930	minus	0
106416715		tetrahydrocannabinolic acid synthase-like		C9	NC_027775.1	2745509	2747573	minus	2
106416546		cannabidiolic acid synthase-like 1	BnaC09g18420D	C9	NC_027775.1	2750141	2751891	minus	1
106416900		cannabidiolic acid synthase-like 2		C9	NC_027775.1	2753793	2757679	minus	2
106418531		uncharacterized LOC106418531		C9	NC_027775.1	2780244	2787227	minus	12
106418234	WRKY2	probable WRKY transcription factor 2	BnaC09g53550D|WRKY2 transcription factor	C9	NC_027775.1	2791937	2802821	plus	6
106418236		COP9 signalosome complex subunit 6a-like		C9	NC_027775.1	2797575	2799699	minus	9
106418235		COP9 signalosome complex subunit 6a-like		C9	NC_027775.1	2802889	2805013	minus	9
106418559		peroxisome biogenesis protein 5-like		C9	NC_027775.1	2814124	2819067	plus	0
106418560		uncharacterized LOC106418560		C9	NC_027775.1	2824964	2827791	plus	13
106418562		uncharacterized LOC106418562		C9	NC_027775.1	2827856	2828277	plus	2
106416901		uncharacterized protein At5g39865-like		C9	NC_027775.1	2838264	2838924	plus	0
106418004		L-ascorbate oxidase homolog		C9	NC_027775.1	2839472	2842529	minus	4
106416902		uncharacterized LOC106416902		C9	NC_027775.1	2848377	2850823	minus	2
106418051		uncharacterized LOC106418051		C9	NC_027775.1	2854976	2855426	minus	3
106417945		cell division cycle 20.2, cofactor of APC complex-like		C9	NC_027775.1	2866463	2871850	minus	0
106416903		uncharacterized LOC106416903		C9	NC_027775.1	2883690	2884319	plus	1
106417769		kunitz-type serine protease inhibitor DrTI-like		C9	NC_027775.1	2884603	2885421	minus	1
106417734		uncharacterized LOC106417734		C9	NC_027775.1	2916861	2918099	minus	5
106416904		uncharacterized LOC106416904		C9	NC_027775.1	2926241	2926786	plus	1
106416764		kunitz-type serine protease inhibitor DrTI-like		C9	NC_027775.1	2934657	2935526	minus	1
106417689		kunitz-type serine protease inhibitor DrTI-like		C9	NC_027775.1	2942779	2943650	minus	1
106418588		osmotic avoidance abnormal protein 3-like		C9	NC_027775.1	2977379	2979481	minus	6
106418587		osmotic avoidance abnormal protein 3-like		C9	NC_027775.1	2981968	2984006	minus	6
106418590		kunitz-type serine protease inhibitor DrTI-like		C9	NC_027775.1	2984981	2985847	minus	1
106418589		kunitz-type serine protease inhibitor DrTI-like		C9	NC_027775.1	2996773	2997527	minus	1
106418585		kinesin-like protein KIF11		C9	NC_027775.1	3001527	3006766	minus	18
106416906		uncharacterized LOC106416906		C9	NC_027775.1	3008724	3009344	plus	1
106417730		uncharacterized LOC106417730		C9	NC_027775.1	3014162	3015226	minus	3
106418089		uncharacterized LOC106418089		C9	NC_027775.1	3023355	3023883	minus	0
106416907		uncharacterized LOC106416907		C9	NC_027775.1	3029381	3030106	plus	1
106417974		uncharacterized LOC106417974		C9	NC_027775.1	3036265	3037179	plus	4
106418088		uncharacterized LOC106418088		C9	NC_027775.1	3039744	3040272	minus	0
106416909		uncharacterized LOC106416909		C9	NC_027775.1	3067845	3068570	plus	1
106417818		glycine-rich RNA-binding protein 5, mitochondrial-like	BnaC02g21260D	C9	NC_027775.1	3074775	3076271	plus	4
106416422		reticulon-like protein B8		C9	NC_027775.1	3076512	3077978	minus	4
106416423		reticulon-like protein B8		C9	NC_027775.1	3084785	3086251	minus	4
106416710		uncharacterized LOC106416710		C9	NC_027775.1	3093555	3094445	minus	2
106416711		uncharacterized LOC106416711		C9	NC_027775.1	3094265	3096824	plus	5
106417681		blue copper protein-like	BnaC02g21230D	C9	NC_027775.1	3104033	3105398	minus	2
106416763		RING-H2 finger protein ATL54-like	BnaC02g21220D	C9	NC_027775.1	3114606	3119980	plus	3
106417796		transcription factor bHLH96-like	BnaC02g21190D	C9	NC_027775.1	3140989	3143335	minus	3
106416910		pentatricopeptide repeat-containing protein At2g28050-like		C9	NC_027775.1	3160415	3173328	plus	0
106418563		ruBisCO large subunit-binding protein subunit alpha, chloroplastic-like		C9	NC_027775.1	3184059	3186473	minus	0
106418356		Niemann-Pick C1 protein-like		C9	NC_027775.1	3195729	3203933	plus	37
106417901		uncharacterized LOC106417901		C9	NC_027775.1	3232780	3234083	plus	3
106417939		uncharacterized LOC106417939		C9	NC_027775.1	3235383	3237138	plus	6
106416574		uncharacterized LOC106416574		C9	NC_027775.1	3251097	3269280	plus	10
106416573		uncharacterized LOC106416573		C9	NC_027775.1	3264917	3267023	minus	6
106416575		probable polyamine oxidase 4		C9	NC_027775.1	3267021	3267756	minus	0
106416912		uncharacterized LOC106416912		C9	NC_027775.1	3269491	3272065	plus	11
106416596		uncharacterized LOC106416596		C9	NC_027775.1	3284168	3286377	plus	2
106416913		dnaJ homolog subfamily B member 14-like		C9	NC_027775.1	3313140	3313876	minus	1
106417975		uncharacterized LOC106417975		C9	NC_027775.1	3317306	3319089	plus	5
106416684		pentatricopeptide repeat-containing protein At3g03580-like		C9	NC_027775.1	3319307	3322215	minus	1
106416599		protein TRI1-like		C9	NC_027775.1	3322851	3324028	minus	2
106416914		pentatricopeptide repeat-containing protein At3g03580-like		C9	NC_027775.1	3324802	3326520	minus	1
106418692		protein TRI1-like		C9	NC_027775.1	3327156	3328333	minus	2
106418691		ribosomal protein S2, mitochondrial-like		C9	NC_027775.1	3328895	3329819	minus	1
106416538		ELMO domain-containing protein A-like	BnaA05g32830D	C9	NC_027775.1	3330578	3333010	plus	12
106416537		protein TRANSPARENT TESTA 12-like	BnaA05g32820D	C9	NC_027775.1	3332973	3335845	minus	10
106416556		probable arabinosyltransferase ARAD1	BnaA05g32810D	C9	NC_027775.1	3337702	3339952	minus	3
106416915		WUSCHEL-related homeobox 11-like		C9	NC_027775.1	3344445	3346978	minus	4
106417896		protein PNS1		C9	NC_027775.1	3357604	3359595	plus	3
106418130		polyribonucleotide nucleotidyltransferase 1, chloroplastic		C9	NC_027775.1	3360396	3365610	plus	24
106418133		cationic amino acid transporter 4, vacuolar-like	BnaA05g32770D	C9	NC_027775.1	3365570	3369386	minus	14
106418134		histone-lysine N-methyltransferase SUVR3		C9	NC_027775.1	3369837	3371951	plus	2
106418132		probable inactive leucine-rich repeat receptor-like protein kinase At3g03770		C9	NC_027775.1	3371980	3379119	minus	17
106416916		uncharacterized protein At3g03773		C9	NC_027775.1	3382091	3383264	plus	4
106418259		uncharacterized LOC106418259		C9	NC_027775.1	3384352	3390397	plus	11
106418014		putative syntaxin-131		C9	NC_027775.1	3390961	3393092	plus	12
106418188		uncharacterized LOC106418188		C9	NC_027775.1	3394061	3394455	plus	2
106418187		uncharacterized LOC106418187		C9	NC_027775.1	3396767	3397204	plus	2
106418184		uncharacterized LOC106418184		C9	NC_027775.1	3398741	3399177	plus	2
106418137		uncharacterized LOC106418137		C9	NC_027775.1	3400935	3401436	plus	2
106416388		5'-adenylylsulfate reductase-like 5		C9	NC_027775.1	3418227	3420263	plus	4
106418491		uncharacterized LOC106418491		C9	NC_027775.1	3421427	3423128	plus	2
106418608		uncharacterized LOC106418608		C9	NC_027775.1	3423864	3425335	plus	5
106418607		uncharacterized LOC106418607		C9	NC_027775.1	3425365	3427811	minus	12
106417713		adenylyl-sulfate kinase 3-like		C9	NC_027775.1	3439408	3440086	minus	4
106418008		probable glutamate dehydrogenase 3		C9	NC_027775.1	3441324	3443158	plus	9
106416917		putative F-box protein At1g70970		C9	NC_027775.1	3444009	3444619	plus	2
106416613		uncharacterized LOC106416613		C9	NC_027775.1	3445385	3446208	plus	4
106416612		protein CYPRO4-like		C9	NC_027775.1	3448411	3450527	plus	0
106417949		uncharacterized LOC106417949		C9	NC_027775.1	3452683	3453038	minus	3
106418584		uncharacterized LOC106418584		C9	NC_027775.1	3453827	3458329	minus	17
106416649		YTH domain-containing family protein 2-like		C9	NC_027775.1	3458859	3461149	plus	7
106416532		T-complex protein 1 subunit theta-like		C9	NC_027775.1	3461497	3472069	plus	13
106416534		uncharacterized LOC106416534		C9	NC_027775.1	3472162	3474723	minus	3
106418325		subtilisin-like protease SBT5.3		C9	NC_027775.1	3489057	3496909	plus	13
106418558		omega-3 fatty acid desaturase, chloroplastic-like		C9	NC_027775.1	3507587	3509148	minus	7
106417744		uncharacterized LOC106417744		C9	NC_027775.1	3509731	3510818	plus	3
106418556		omega-3 fatty acid desaturase, chloroplastic-like		C9	NC_027775.1	3511112	3512673	minus	7
106417738		uncharacterized LOC106417738		C9	NC_027775.1	3513256	3514938	plus	4
106417808		uncharacterized LOC106417808		C9	NC_027775.1	3517935	3518556	plus	1
106418037		uncharacterized LOC106418037		C9	NC_027775.1	3521809	3522430	plus	1
106416918		uncharacterized LOC106416918		C9	NC_027775.1	3599904	3615061	minus	12
106416919		uncharacterized LOC106416919		C9	NC_027775.1	3616376	3618692	minus	11
106418708		protein ENHANCED DISEASE RESISTANCE 2-like		C9	NC_027775.1	3622600	3628280	minus	22
106416454		MOB kinase activator-like 1A		C9	NC_027775.1	3628836	3631086	minus	7
106418285		cyclin-dependent kinase F-4-like		C9	NC_027775.1	3635212	3637816	minus	11
106418286		uncharacterized LOC106418286		C9	NC_027775.1	3637772	3638590	minus	2
106418477		uncharacterized LOC106418477		C9	NC_027775.1	3688909	3690551	plus	4
106418476		replication protein A 70 kDa DNA-binding subunit C-like		C9	NC_027775.1	3690517	3696804	minus	3
106416920		terpenoid synthase 28-like		C9	NC_027775.1	3716182	3739342	plus	0
106416690		uncharacterized LOC106416690		C9	NC_027775.1	3723810	3725883	minus	4
106416921		terpenoid synthase 28-like		C9	NC_027775.1	3742505	3744527	plus	0
106416922		terpenoid synthase 28-like		C9	NC_027775.1	3744798	3746808	plus	0
106416923		uncharacterized LOC106416923		C9	NC_027775.1	3749708	3759888	minus	0
106418294		urea-proton symporter DUR3-like	BnaC09g18770D	C9	NC_027775.1	3763870	3770676	minus	10
106418082		uncharacterized LOC106418082		C9	NC_027775.1	3784123	3784831	plus	3
106416925		lysine-rich arabinogalactan protein 19-like		C9	NC_027775.1	3803400	3804704	minus	0
106416363		WAT1-related protein At5g45370-like	BnaC09g18780D	C9	NC_027775.1	3820984	3822993	minus	7
106416554		WAT1-related protein At5g45370-like	BnaC09g18790D	C9	NC_027775.1	3826715	3828644	minus	6
106416587		F-box protein SKIP31-like	BnaC09g18800D	C9	NC_027775.1	3830358	3832518	plus	8
106418693		glycine-rich protein A3-like	BnaC09g18810D	C9	NC_027775.1	3833037	3834702	plus	3
106418069		defensin-like protein 206		C9	NC_027775.1	3869625	3870205	minus	2
106418108		defensin-like protein 206		C9	NC_027775.1	3873509	3873837	minus	2
106416491		abscisic acid 8'-hydroxylase 3-like	BnaC09g18860D	C9	NC_027775.1	3928128	3930609	plus	6
106417598		uncharacterized LOC106417598		C9	NC_027775.1	3949834	3950873	minus	4
106417936		uncharacterized LOC106417936		C9	NC_027775.1	3952548	3953584	plus	3
106417935		uncharacterized LOC106417935		C9	NC_027775.1	3953761	3954616	minus	4
106416572		decapping 5-like protein		C9	NC_027775.1	3956987	3960152	plus	7
106416926		transcription factor RADIALIS-like		C9	NC_027775.1	3963714	3964322	plus	2
106416927		disease resistance-like protein CSA1		C9	NC_027775.1	3966359	3974354	minus	5
106416928		L-arabinokinase-like		C9	NC_027775.1	3976577	3977479	plus	5
106418030		probable WRKY transcription factor 16		C9	NC_027775.1	3981970	3983578	plus	3
106417748		20 kDa chaperonin, chloroplastic-like		C9	NC_027775.1	3984595	3985447	plus	0
106416678		uncharacterized LOC106416678		C9	NC_027775.1	4003761	4005421	plus	4
106416467		uncharacterized LOC106416467		C9	NC_027775.1	4005902	4006435	plus	2
106416466		disease resistance protein RPS4-like		C9	NC_027775.1	4006648	4011648	minus	10
106418635		uncharacterized LOC106418635		C9	NC_027775.1	4014974	4016632	plus	4
106418636		uncharacterized LOC106418636		C9	NC_027775.1	4017113	4017646	plus	2
106418634		disease resistance protein RPS4-like		C9	NC_027775.1	4017859	4022859	minus	10
106418670		disease resistance protein RRS1-like		C9	NC_027775.1	4028277	4036380	plus	8
106417624		NAC domain-containing protein 69-like		C9	NC_027775.1	4037832	4039051	plus	3
106416929		probable WRKY transcription factor 16		C9	NC_027775.1	4041915	4047519	minus	4
106416799		disease resistance protein RPS4-like		C9	NC_027775.1	4067529	4078332	plus	5
106417636		uncharacterized LOC106417636		C9	NC_027775.1	4079259	4081794	minus	9
106416930		disease resistance protein RRS1-like		C9	NC_027775.1	4099618	4102665	minus	0
106416931		uncharacterized LOC106416931		C9	NC_027775.1	4105205	4105810	plus	1
106418572		uncharacterized LOC106418572		C9	NC_027775.1	4115252	4116338	plus	3
106418571		ras-related protein RABF2a		C9	NC_027775.1	4116419	4118563	minus	7
106416933		aspartic proteinase nepenthesin-1-like		C9	NC_027775.1	4160016	4161586	minus	1
106417918		fe(2+) transport protein 1-like		C9	NC_027775.1	4178649	4191738	plus	0
106416934		uncharacterized LOC106416934		C9	NC_027775.1	4197301	4198857	minus	1
106417625		BOI-related E3 ubiquitin-protein ligase 1-like		C9	NC_027775.1	4202683	4203692	minus	1
106416935		uncharacterized LOC106416935		C9	NC_027775.1	4204812	4208977	plus	7
106416936		uncharacterized LOC106416936		C9	NC_027775.1	4214656	4218144	minus	2
106416937		uncharacterized LOC106416937		C9	NC_027775.1	4282295	4283189	minus	2
106416939		uncharacterized protein At3g60930, chloroplastic-like		C9	NC_027775.1	4284903	4287705	plus	5
106416940		uncharacterized LOC106416940		C9	NC_027775.1	4288524	4292276	minus	1
106417870		phenolic glucoside malonyltransferase 2-like		C9	NC_027775.1	4297078	4298588	plus	1
106416366		phenolic glucoside malonyltransferase 2-like		C9	NC_027775.1	4299702	4301424	plus	1
106416666		dnaJ homolog subfamily C member 2-like		C9	NC_027775.1	4301640	4303102	minus	0
106416739		probable polygalacturonase At1g80170		C9	NC_027775.1	4308539	4310897	plus	9
106418678		uncharacterized LOC106418678		C9	NC_027775.1	4311349	4316289	minus	0
106418292		ADP-ribosylation factor 2-B-like		C9	NC_027775.1	4328605	4330290	plus	7
106418291		uncharacterized LOC106418291		C9	NC_027775.1	4330375	4332391	minus	6
106416705		transcriptional corepressor SEUSS	BnaC06g31480D	C9	NC_027775.1	4334275	4335282	plus	1
106416704		proline-rich receptor-like protein kinase PERK13		C9	NC_027775.1	4335458	4338720	minus	8
106418529		probable inactive poly [ADP-ribose] polymerase SRO3		C9	NC_027775.1	4340065	4341641	plus	5
106418527		serine/threonine-protein kinase BLUS1-like		C9	NC_027775.1	4341711	4345462	minus	19
106416941		proline-rich receptor-like protein kinase PERK13		C9	NC_027775.1	4347798	4352873	minus	9
106418528		probable inactive poly [ADP-ribose] polymerase SRO3		C9	NC_027775.1	4353996	4355577	plus	5
106418530		uncharacterized LOC106418530		C9	NC_027775.1	4355647	4356404	minus	5
106416942		serine/threonine-protein kinase BLUS1-like		C9	NC_027775.1	4356010	4359398	minus	17
106417664		nonsense-mediated mRNA decay protein 2		C9	NC_027775.1	4365917	4366963	plus	1
106418024		uncharacterized LOC106418024		C9	NC_027775.1	4367528	4368815	plus	3
106418601		beta carbonic anhydrase 4-like	BnaA07g38790D	C9	NC_027775.1	4378373	4384223	plus	11
106417628		uncharacterized LOC106417628		C9	NC_027775.1	4384410	4384900	plus	2
106416943		F-box/kelch-repeat protein SKIP6-like		C9	NC_027775.1	4385145	4386390	plus	0
106416944		glutathione S-transferase T2-like		C9	NC_027775.1	4387482	4388394	minus	2
106418190		probable polygalacturonase non-catalytic subunit JP650		C9	NC_027775.1	4419475	4421864	plus	2
106418581		potassium transporter 6		C9	NC_027775.1	4443483	4446996	plus	6
106416758		uncharacterized LOC106416758		C9	NC_027775.1	4456727	4459385	plus	5
106418583		40S ribosomal protein S3-2-like	BnaC04g13040D	C9	NC_027775.1	4467436	4469019	minus	6
106417992		GDSL esterase/lipase At2g31540-like	BnaC04g13080D	C9	NC_027775.1	4478784	4480213	plus	3
106418063		calcium-dependent protein kinase 24-like		C9	NC_027775.1	4492026	4494411	minus	7
106417592		uncharacterized LOC106417592		C9	NC_027775.1	4495383	4496604	minus	2
106416945		uncharacterized LOC106416945		C9	NC_027775.1	4497482	4499018	plus	1
106416946		uncharacterized LOC106416946		C9	NC_027775.1	4499907	4501265	plus	1
106417725		uncharacterized LOC106417725		C9	NC_027775.1	4501737	4503042	plus	2
106417715		F-box protein DOR-like	BnaC04g13150D	C9	NC_027775.1	4507093	4508424	plus	1
106417883		molybdate-anion transporter-like		C9	NC_027775.1	4526968	4528650	minus	0
106417770		uncharacterized LOC106417770		C9	NC_027775.1	4529939	4530857	plus	1
106416947		uncharacterized LOC106416947		C9	NC_027775.1	4531139	4533458	minus	6
106416948		uncharacterized LOC106416948		C9	NC_027775.1	4534640	4535476	minus	1
106417852		zingipain-2-like		C9	NC_027775.1	4537295	4539230	minus	2
106416761		uncharacterized LOC106416761		C9	NC_027775.1	4544642	4546171	minus	2
106418032		CDPK-related kinase 6-like		C9	NC_027775.1	4579386	4582927	minus	11
106418043		CDPK-related kinase 6-like		C9	NC_027775.1	4584289	4587853	minus	11
106417841		uncharacterized LOC106417841		C9	NC_027775.1	4588561	4590506	minus	4
106418655		polyadenylate-binding protein-interacting protein 10-like	BnaC08g21100D	C9	NC_027775.1	4592777	4595548	minus	10
106418716		serine/arginine-rich splicing factor SR34A-like		C9	NC_027775.1	4642877	4645898	plus	13
106418195		F-box protein At3g49450-like		C9	NC_027775.1	4665674	4666896	minus	0
106416949		F-box protein At3g49450-like		C9	NC_027775.1	4670085	4671314	minus	1
106416950		ferredoxin--NADP reductase, leaf isozyme 1, chloroplastic-like		C9	NC_027775.1	4683345	4684933	minus	0
106418171		F-box protein At3g49450-like		C9	NC_027775.1	4691867	4693099	minus	1
106418300		uncharacterized LOC106418300		C9	NC_027775.1	4709996	4713230	minus	5
106418302		NAC domain-containing protein 62-like	BnaC08g21160D	C9	NC_027775.1	4714758	4717096	minus	5
106416952		uncharacterized LOC106416952		C9	NC_027775.1	4718778	4720255	minus	3
106418649		NAC domain-containing protein 62-like		C9	NC_027775.1	4721335	4723645	minus	5
106417810		translation initiation factor IF-2-like	BnaC08g21170D	C9	NC_027775.1	4726675	4727407	plus	2
106418647		uncharacterized LOC106418647		C9	NC_027775.1	4728806	4731327	plus	6
106417649		uncharacterized LOC106417649		C9	NC_027775.1	4735492	4736057	minus	1
106417836		uncharacterized LOC106417836		C9	NC_027775.1	4741398	4741891	minus	1
106416953		ubiquitin carboxyl-terminal hydrolase 26-like		C9	NC_027775.1	4775408	4781296	minus	14
106418282		pre-mRNA-splicing factor cwc-21-like	BnaC08g21210D	C9	NC_027775.1	4782017	4784197	minus	2
106417677		probable 2-oxoglutarate-dependent dioxygenase At3g49630	BnaC08g21250D	C9	NC_027775.1	4794540	4797796	plus	12
106418663		tRNA-dihydrouridine(20) synthase [NAD(P)+]-like		C9	NC_027775.1	4805850	4808317	minus	9
106418664		uncharacterized LOC106418664		C9	NC_027775.1	4809643	4811596	minus	8
106416954		COMPASS-like H3K4 histone methylase component WDR5A		C9	NC_027775.1	4811841	4812861	plus	0
106418519		branched-chain-amino-acid aminotransferase 3, chloroplastic-like	BnaC08g48510D	C9	NC_027775.1	4829515	4831986	plus	10
106416955		uncharacterized mitochondrial protein AtMg00810-like		C9	NC_027775.1	4850402	4851256	minus	2
106417961		transcription factor RAX3-like		C9	NC_027775.1	4858090	4859450	plus	3
106416783		uncharacterized LOC106416783		C9	NC_027775.1	4880091	4881952	minus	2
106416784		uncharacterized LOC106416784		C9	NC_027775.1	4883804	4884669	minus	3
106416659		PCI domain-containing protein 2-like		C9	NC_027775.1	4884905	4888089	plus	13
106418430		polyol transporter 5-like	BnaC01g33830D	C9	NC_027775.1	4894655	4897830	minus	4
106417678		uncharacterized LOC106417678		C9	NC_027775.1	4901116	4901960	plus	3
106416956		uncharacterized LOC106416956		C9	NC_027775.1	4916003	4916764	plus	3
106417661		probable 1-acyl-sn-glycerol-3-phosphate acyltransferase 5		C9	NC_027775.1	4919684	4921584	minus	3
106418192		uncharacterized LOC106418192		C9	NC_027775.1	4926496	4926833	minus	2
106416957		uncharacterized LOC106416957		C9	NC_027775.1	4948729	4951338	minus	2
106416677		putative F-box protein At3g58820		C9	NC_027775.1	4955552	4957667	plus	0
106416958		uncharacterized LOC106416958		C9	NC_027775.1	4973978	4974520	plus	2
106416960		uncharacterized LOC106416960		C9	NC_027775.1	4992054	4992950	minus	1
106416961		uncharacterized LOC106416961		C9	NC_027775.1	5001965	5003294	minus	3
106417861		uncharacterized LOC106417861		C9	NC_027775.1	5010764	5013471	plus	11
106416962		uncharacterized mitochondrial protein AtMg00310-like		C9	NC_027775.1	5039160	5040031	plus	3
106417941		uncharacterized LOC106417941		C9	NC_027775.1	5043393	5044818	minus	2
106416424		probable cytosolic oligopeptidase A		C9	NC_027775.1	5058076	5061922	minus	17
106417966		L-type lectin-domain containing receptor kinase IX.1-like		C9	NC_027775.1	5063173	5065250	plus	1
106416656		receptor-like cytosolic serine/threonine-protein kinase RBK1		C9	NC_027775.1	5066977	5069387	plus	7
106416655		AP2-like ethylene-responsive transcription factor AIL6		C9	NC_027775.1	5069510	5073805	minus	8
106416718		uncharacterized LOC106416718		C9	NC_027775.1	5081415	5083743	minus	5
106418681		14-3-3-like protein GF14 lambda		C9	NC_027775.1	5084401	5085817	plus	4
106417640		classical arabinogalactan protein 4-like		C9	NC_027775.1	5087251	5088061	plus	1
106418005		protein TRANSPARENT TESTA 12-like	BnaC02g00350D	C9	NC_027775.1	5092595	5094874	plus	9
106417708		protein TRANSPARENT TESTA 12-like		C9	NC_027775.1	5099130	5101603	plus	9
106416964		uncharacterized LOC106416964		C9	NC_027775.1	5103964	5108873	plus	3
106416431		histone H3.2		C9	NC_027775.1	5109249	5109914	plus	1
106418621		40S ribosomal protein S6-2-like		C9	NC_027775.1	5110664	5111980	plus	4
106418521		EPIDERMAL PATTERNING FACTOR-like protein 1	BnaC02g00400D	C9	NC_027775.1	5112717	5113528	plus	2
106418520		probable LRR receptor-like serine/threonine-protein kinase At5g10290	BnaC02g00410D	C9	NC_027775.1	5115657	5119441	plus	11
106417968		transcription factor MYB39-like	BnaC02g00420D	C9	NC_027775.1	5130557	5133535	minus	5
106416965		uncharacterized LOC106416965		C9	NC_027775.1	5139486	5140205	minus	1
106418502		uncharacterized LOC106418502		C9	NC_027775.1	5144174	5147085	minus	3
106418501		sulfate transporter 2.1-like		C9	NC_027775.1	5149255	5153279	minus	10
106416966		uncharacterized mitochondrial protein AtMg00310-like		C9	NC_027775.1	5154711	5155139	minus	1
106417721		VAN3-binding protein-like		C9	NC_027775.1	5169219	5170388	minus	3
106416365		probable inositol 3-phosphate synthase isozyme 3	BnaC02g00460D	C9	NC_027775.1	5172758	5176227	plus	10
106417761		3-hydroxyacyl-[acyl-carrier-protein] dehydratase FabZ-like	3-hydroxyacyl-[acyl-carrier-protein] dehydratase FabZ-like|BnaC02g00470D|putative 3-keto-acyl-ACP dehydratase	C9	NC_027775.1	5176768	5178358	minus	4
106416685		protein UPSTREAM OF FLC-like		C9	NC_027775.1	5181013	5182924	plus	5
106416461	FLC.C2, FLC4	MADS-box protein FLOWERING LOCUS C-like	BnaC02g00490D|flowering locus C	C9	NC_027775.1	5189964	5193553	plus	7
106416462		uncharacterized LOC106416462		C9	NC_027775.1	5193454	5194706	minus	5
106417905		protein DOWNSTREAM OF FLC-like		C9	NC_027775.1	5195979	5197095	plus	2
106418127		putative ETHYLENE INSENSITIVE 3-like 4 protein	BnaC02g00520D	C9	NC_027775.1	5197481	5198918	minus	1
106418113		inactive TPR repeat-containing thioredoxin TTL3-like		C9	NC_027775.1	5200475	5202985	plus	4
106416569		regulation of nuclear pre-mRNA domain-containing protein 1A-like		C9	NC_027775.1	5204699	5207417	plus	6
106416967		uncharacterized oxidoreductase SERP2049-like		C9	NC_027775.1	5207720	5209347	minus	4
106416410		transcription factor TGA4-like		C9	NC_027775.1	5212895	5216151	plus	9
106416412		WD repeat-containing protein 87-like		C9	NC_027775.1	5216395	5219545	minus	14
106417741		elicitor peptide 4-like		C9	NC_027775.1	5223178	5223920	minus	2
106417751		uncharacterized LOC106417751		C9	NC_027775.1	5232652	5234882	minus	3
106416968		uncharacterized LOC106416968		C9	NC_027775.1	5236224	5236838	minus	1
106417662		DNA-directed RNA polymerase II subunit 4-like		C9	NC_027775.1	5237698	5239096	minus	6
106416361		26S proteasome non-ATPase regulatory subunit 12 homolog A		C9	NC_027775.1	5241981	5244931	plus	11
106418711		RNA-binding protein 39-like		C9	NC_027775.1	5245171	5248695	plus	13
106418721		THO complex subunit 1		C9	NC_027775.1	5249094	5253358	minus	20
106418092		uncharacterized LOC106418092		C9	NC_027775.1	5259753	5262133	plus	7
106417993		uncharacterized LOC106417993		C9	NC_027775.1	5265310	5266981	plus	5
106418315	actin	actin-7	actin-7	C9	NC_027775.1	5269712	5271944	minus	5
106416708		probable pectinesterase/pectinesterase inhibitor 51		C9	NC_027775.1	5277702	5278828	plus	1
106417919		histone-lysine N-methyltransferase ATXR5-like		C9	NC_027775.1	5284016	5286255	plus	5
106416969		protein FAM133-like		C9	NC_027775.1	5290864	5295667	plus	4
106416970		uncharacterized LOC106416970		C9	NC_027775.1	5296581	5297027	minus	1
106416971		probable WRKY transcription factor 8		C9	NC_027775.1	5301111	5302486	minus	2
106416972		uncharacterized LOC106416972		C9	NC_027775.1	5311541	5312807	plus	2
106417863		two-pore potassium channel 2-like		C9	NC_027775.1	5331727	5333738	minus	3
106416973		uncharacterized LOC106416973		C9	NC_027775.1	5335777	5338167	minus	8
106416974		uncharacterized LOC106416974		C9	NC_027775.1	5339048	5341061	minus	8
106416413		carboxyl-terminal-processing peptidase 1, chloroplastic-like		C9	NC_027775.1	5341438	5343868	plus	11
106416457		carboxyl-terminal-processing peptidase 1, chloroplastic-like		C9	NC_027775.1	5346414	5348844	plus	11
106418142		disease resistance protein RPS6-like		C9	NC_027775.1	5354910	5363906	plus	0
106416975		disease resistance protein RPS6-like		C9	NC_027775.1	5365210	5369046	minus	0
106418143		disease resistance protein RPS6-like		C9	NC_027775.1	5372715	5382578	plus	0
106416976		uncharacterized LOC106416976		C9	NC_027775.1	5389844	5391060	plus	3
106416977		ABC transporter B family member 7-like		C9	NC_027775.1	5391457	5392699	minus	3
106416978		ABC transporter B family member 7-like		C9	NC_027775.1	5404088	5407776	minus	7
106416980		uncharacterized LOC106416980		C9	NC_027775.1	5432785	5435033	minus	5
106418715		probable methyltransferase PMT14		C9	NC_027775.1	5437835	5440686	plus	6
106416483		AP-2 complex subunit mu-like		C9	NC_027775.1	5471580	5474084	plus	12
106416356		AP-2 complex subunit mu-like		C9	NC_027775.1	5481378	5483864	plus	12
106416786		AT-hook motif nuclear-localized protein 8-like		C9	NC_027775.1	5485661	5487600	plus	5
106417959		RING-H2 finger protein ATL30-like	BnaC09g19540D	C9	NC_027775.1	5507782	5509029	plus	1
106416398		uncharacterized LOC106416398		C9	NC_027775.1	5536669	5578760	plus	8
106416399		uncharacterized LOC106416399		C9	NC_027775.1	5578898	5579349	minus	2
106417688		uncharacterized LOC106417688		C9	NC_027775.1	5580773	5581224	minus	2
106418438		uncharacterized LOC106418438		C9	NC_027775.1	5596104	5596746	plus	3
106416981		F-box protein At3g28330-like		C9	NC_027775.1	5606538	5607778	plus	0
106416982		uncharacterized LOC106416982		C9	NC_027775.1	5619217	5621487	plus	5
106416983		uncharacterized LOC106416983		C9	NC_027775.1	5621578	5622033	plus	1
106416984		uncharacterized LOC106416984		C9	NC_027775.1	5623547	5625280	minus	6
106418437		uncharacterized LOC106418437		C9	NC_027775.1	5628792	5629670	plus	3
106416985		protein PHR1-LIKE 1-like		C9	NC_027775.1	5630590	5632543	plus	0
106416988		protein POLLENLESS 3-LIKE 2-like		C9	NC_027775.1	5632702	5633402	plus	2
106418436		uncharacterized LOC106418436		C9	NC_027775.1	5637253	5637637	plus	0
106417599		uncharacterized LOC106417599		C9	NC_027775.1	5642490	5644510	minus	1
106416375		pectin acetylesterase 12-like		C9	NC_027775.1	5654409	5656256	plus	8
106416376		uncharacterized LOC106416376		C9	NC_027775.1	5657083	5657534	minus	2
106416989		uncharacterized LOC106416989		C9	NC_027775.1	5668589	5683003	minus	2
106416622		uncharacterized LOC106416622		C9	NC_027775.1	5685385	5686973	minus	3
106418412		putative nuclease HARBI1		C9	NC_027775.1	5696532	5698717	plus	1
106418376		uncharacterized LOC106418376		C9	NC_027775.1	5699543	5707330	plus	14
106416990		patatin-like protein 8		C9	NC_027775.1	5707402	5708608	minus	2
106418377		patatin-like protein 8		C9	NC_027775.1	5708983	5710750	minus	2
106418613	MKK2.1	mitogen-activated protein kinase kinase 2	mitogen-activated protein kinase kinase 2|mitogen-activated protein kinase kinase 2.1	C9	NC_027775.1	5711304	5713527	minus	7
106416611		pre-mRNA cleavage factor Im 25 kDa subunit 1		C9	NC_027775.1	5713905	5715542	minus	7
106418160		WD repeat-containing protein VIP3	BnaC01g08630D	C9	NC_027775.1	5715704	5717083	plus	2
106418158		threonine synthase 1, chloroplastic-like	BnaC01g08620D	C9	NC_027775.1	5717024	5718829	minus	1
106416991		protein DECREASED SIZE EXCLUSION LIMIT 1-like		C9	NC_027775.1	5719611	5721110	minus	7
106418161		transmembrane protein 230-like	BnaC01g08610D	C9	NC_027775.1	5723166	5724363	minus	2
106418159		protein DECREASED SIZE EXCLUSION LIMIT 1-like	BnaC01g08600D	C9	NC_027775.1	5724438	5727180	minus	14
106418355		oligosaccharyltransferase complex subunit ostc-like	BnaC01g08590D	C9	NC_027775.1	5727319	5728115	plus	1
106418353		calcium-transporting ATPase 10, plasma membrane-type-like		C9	NC_027775.1	5728593	5737047	minus	36
106416992		uncharacterized LOC106416992		C9	NC_027775.1	5741873	5744154	minus	6
106417638		uncharacterized LOC106417638		C9	NC_027775.1	5751883	5752486	minus	1
106416993		uncharacterized LOC106416993		C9	NC_027775.1	5753076	5756555	plus	5
106418053		UPF0725 protein At5g63820-like		C9	NC_027775.1	5764292	5771499	minus	0
106417651		UPF0725 protein At5g63820-like		C9	NC_027775.1	5773275	5775300	minus	7
106418207		uncharacterized LOC106418207		C9	NC_027775.1	5784275	5786554	minus	7
106418209		UPF0725 protein At4g29550-like		C9	NC_027775.1	5786645	5788255	minus	6
106418210		UPF0725 protein At5g63820-like		C9	NC_027775.1	5788426	5790559	plus	6
106418212		uncharacterized LOC106418212		C9	NC_027775.1	5791202	5792011	plus	2
106418211		uncharacterized LOC106418211		C9	NC_027775.1	5791508	5793468	minus	4
106416994		uncharacterized LOC106416994		C9	NC_027775.1	5794670	5804429	minus	20
106418341		UPF0725 protein At5g63820-like		C9	NC_027775.1	5796326	5798373	plus	6
106418136		uncharacterized LOC106418136		C9	NC_027775.1	5806716	5809061	plus	5
106418135		uncharacterized LOC106418135		C9	NC_027775.1	5809178	5810048	plus	3
106416701		uncharacterized LOC106416701		C9	NC_027775.1	5813536	5817325	minus	4
106417723		transcription factor bHLH27-like	BnaC01g08450D	C9	NC_027775.1	5841037	5843764	plus	5
106416404		pathogenesis-related homeodomain protein-like	BnaC01g08430D	C9	NC_027775.1	5845469	5849683	minus	11
106416996		regulator of nonsense transcripts 1 homolog		C9	NC_027775.1	5926719	5936238	minus	0
106416997		uncharacterized protein At3g60930, chloroplastic-like		C9	NC_027775.1	5962861	5964771	minus	5
106418047		peroxidase 65-like	BnaC09g19870D	C9	NC_027775.1	5977900	5979092	plus	1
106418105		putative invertase inhibitor		C9	NC_027775.1	6014439	6014970	plus	0
106418104		putative invertase inhibitor		C9	NC_027775.1	6015676	6016207	plus	0
106418162		putative invertase inhibitor	BnaC09g19840D	C9	NC_027775.1	6019244	6019786	plus	1
106417639		cleft lip and palate transmembrane protein 1 homolog	BnaC09g19830D	C9	NC_027775.1	6020610	6021928	minus	5
106416508		lysine-specific demethylase JMJ706-like		C9	NC_027775.1	6023505	6028008	minus	12
106416998		histone-lysine N-methyltransferase family member SUVH2-like		C9	NC_027775.1	6041447	6041914	minus	1
106418071		14 kDa proline-rich protein DC2.15-like	BnaC09g19810D	C9	NC_027775.1	6073740	6074176	plus	1
106418062		14 kDa proline-rich protein DC2.15-like	BnaC09g19800D	C9	NC_027775.1	6087646	6088104	plus	1
106416796		homeobox-leucine zipper protein HDG5-like		C9	NC_027775.1	6088559	6094136	minus	10
106418058		uncharacterized LOC106418058		C9	NC_027775.1	6096044	6096529	minus	2
106416999		uncharacterized LOC106416999		C9	NC_027775.1	6113120	6116152	minus	3
106416723		syntaxin-22-like		C9	NC_027775.1	6120638	6122449	plus	0
106418244		uncharacterized LOC106418244		C9	NC_027775.1	6127669	6128628	minus	1
106417000		uncharacterized LOC106417000		C9	NC_027775.1	6133946	6135178	plus	1
106417002		uncharacterized LOC106417002		C9	NC_027775.1	6177369	6180766	plus	0
106417823		transcription factor bHLH28-like		C9	NC_027775.1	6209259	6210831	minus	0
106417003		uncharacterized LOC106417003		C9	NC_027775.1	6228447	6261672	plus	4
106417004		uncharacterized LOC106417004		C9	NC_027775.1	6302472	6303358	plus	2
106418659		uncharacterized LOC106418659		C9	NC_027775.1	6334989	6336079	plus	2
106417005		glutathione S-transferase T3-like		C9	NC_027775.1	6337220	6337798	minus	1
106416435		probable receptor-like protein kinase At5g47070		C9	NC_027775.1	6357303	6359837	plus	4
106416733		uncharacterized LOC106416733		C9	NC_027775.1	6365387	6366347	minus	2
106417006		glutathione S-transferase T3-like		C9	NC_027775.1	6379764	6380386	minus	2
106417007		uncharacterized protein At4g04775-like		C9	NC_027775.1	6380572	6381923	minus	4
106416698		uncharacterized LOC106416698		C9	NC_027775.1	6423886	6425636	minus	7
106417619		E3 ubiquitin-protein ligase BOI-like		C9	NC_027775.1	6434468	6435986	minus	4
106417008		zinc finger CCCH domain-containing protein 58-like		C9	NC_027775.1	6439399	6440291	minus	4
106418578		ATP synthase subunit delta', mitochondrial-like		C9	NC_027775.1	6474739	6477069	minus	2
106417745		uncharacterized LOC106417745		C9	NC_027775.1	6478129	6479001	plus	3
106417746		uncharacterized LOC106417746		C9	NC_027775.1	6479002	6479865	plus	3
106418523		uncharacterized LOC106418523		C9	NC_027775.1	6482731	6490412	minus	23
106417009		regulator of nonsense transcripts 1 homolog		C9	NC_027775.1	6492451	6501971	minus	0
106417010		uncharacterized protein At3g60930, chloroplastic-like		C9	NC_027775.1	6508869	6510779	minus	5
106418220		putative chromatin-remodeling complex ATPase chain		C9	NC_027775.1	6532542	6538110	plus	24
106418221		zinc finger CCCH domain-containing protein 34-like		C9	NC_027775.1	6538281	6540570	minus	7
106417012		uncharacterized LOC106417012		C9	NC_027775.1	6563683	6565041	plus	2
106417013		uncharacterized LOC106417013		C9	NC_027775.1	6637218	6641998	plus	7
106417014		uncharacterized LOC106417014		C9	NC_027775.1	6671036	6678818	minus	9
106417015		uncharacterized LOC106417015		C9	NC_027775.1	6722408	6725749	minus	4
106417016		uncharacterized LOC106417016		C9	NC_027775.1	6751099	6752723	minus	3
106417017		uncharacterized LOC106417017		C9	NC_027775.1	6787517	6794379	minus	4
106417019		uncharacterized LOC106417019		C9	NC_027775.1	6889151	6894167	plus	0
106417020		uncharacterized LOC106417020		C9	NC_027775.1	6894988	6900025	plus	2
106417021		uncharacterized LOC106417021		C9	NC_027775.1	6900846	6905883	plus	2
106417022		uncharacterized LOC106417022		C9	NC_027775.1	6906704	6911669	plus	0
106417023		uncharacterized mitochondrial protein AtMg00810-like		C9	NC_027775.1	6959382	6959999	minus	1
106416730		uncharacterized LOC106416730		C9	NC_027775.1	6996135	6997898	plus	6
106416475		calcineurin B-like protein 9		C9	NC_027775.1	6999628	7002156	minus	9
106418129		transcription factor bHLH77-like		C9	NC_027775.1	7005444	7006135	plus	4
106418085		uncharacterized LOC106418085		C9	NC_027775.1	7009792	7010725	plus	3
106418402		uncharacterized LOC106418402		C9	NC_027775.1	7013068	7014439	minus	3
106418575		bax inhibitor 1-like	BnaC09g20030D	C9	NC_027775.1	7014758	7016628	plus	6
106417024		uncharacterized LOC106417024		C9	NC_027775.1	7027944	7028627	minus	1
106416464		GATA transcription factor 27-like		C9	NC_027775.1	7036889	7039520	plus	6
106416681		vesicle-associated protein 2-1-like	BnaC09g20050D	C9	NC_027775.1	7039865	7042249	minus	8
106418702		50S ribosomal protein L19-2, chloroplastic-like	BnaC09g20060D	C9	NC_027775.1	7045173	7046521	minus	5
106418411		ras-related protein RABD2b-like	BnaCnng56810D	C9	NC_027775.1	7060815	7063115	plus	8
106418410		suppressor protein STM1-like		C9	NC_027775.1	7063202	7065250	minus	7
106416580		ethylene-responsive transcription factor 2-like	BnaC09g20090D	C9	NC_027775.1	7100256	7101310	minus	1
106417026		uncharacterized LOC106417026		C9	NC_027775.1	7118280	7119887	minus	3
106416616		ethylene-responsive transcription factor 5-like	BnaC09g20100D	C9	NC_027775.1	7127685	7128840	plus	1
106417027		zinc finger MYM-type protein 1-like		C9	NC_027775.1	7130509	7132371	minus	3
106417877		acanthoscurrin-2-like		C9	NC_027775.1	7136740	7137765	minus	0
106417028		nudix hydrolase 8-like		C9	NC_027775.1	7138231	7139848	plus	0
106418000		palmitoyl-protein thioesterase 3-like		C9	NC_027775.1	7141014	7145057	plus	7
106416584		homeobox-leucine zipper protein HAT2-like	BnaC09g20160D	C9	NC_027775.1	7148381	7149834	minus	4
106417029		uncharacterized LOC106417029		C9	NC_027775.1	7153845	7154507	plus	1
106416686		uncharacterized LOC106416686		C9	NC_027775.1	7169732	7172945	minus	11
106417977		uncharacterized LOC106417977		C9	NC_027775.1	7189917	7191091	plus	4
106417921		uncharacterized LOC106417921		C9	NC_027775.1	7201780	7203207	plus	3
106418543		uncharacterized RING finger protein P8B7.15c-like		C9	NC_027775.1	7204054	7209674	minus	16
106417591		protein transport protein SEC16A homolog		C9	NC_027775.1	7222504	7228325	plus	13
106417588		protein transport protein SEC16A homolog		C9	NC_027775.1	7235837	7242301	plus	13
106417589		protein transport protein SEC16A homolog		C9	NC_027775.1	7245705	7251864	plus	12
106417590		ras-related protein RABA5a	BnaC09g20240D	C9	NC_027775.1	7255127	7257375	minus	5
106416731		uncharacterized LOC106416731		C9	NC_027775.1	7257501	7261307	plus	9
106417984		cytochrome b561 and DOMON domain-containing protein At5g47530-like		C9	NC_027775.1	7265076	7266210	plus	2
106416687		putative MO25-like protein At5g47540		C9	NC_027775.1	7266327	7268776	minus	11
106416688		uncharacterized LOC106416688		C9	NC_027775.1	7271357	7275059	minus	5
106417030		uncharacterized LOC106417030		C9	NC_027775.1	7279456	7280127	plus	1
106417991		cysteine proteinase inhibitor 5-like	BnaC09g20280D	C9	NC_027775.1	7281030	7281684	minus	1
106417031		uncharacterized LOC106417031		C9	NC_027775.1	7285410	7286936	minus	1
106416641		tonoplast dicarboxylate transporter-like		C9	NC_027775.1	7289571	7292064	minus	3
106416527		NADH dehydrogenase [ubiquinone] 1 beta subcomplex subunit 8, mitochondrial-like		C9	NC_027775.1	7293643	7295012	minus	5
106418656		heterogeneous nuclear ribonucleoprotein 1-like		C9	NC_027775.1	7295600	7297870	minus	5
106417872		uncharacterized LOC106417872		C9	NC_027775.1	7304832	7305669	minus	2
106417032		uncharacterized LOC106417032		C9	NC_027775.1	7306089	7311586	minus	3
106418178	NF-YB2B	nuclear transcription factor Y subunit B-2	BnaC09g20320D|transcription factor subunit NF-YB2B	C9	NC_027775.1	7312479	7313380	plus	2
106418176		nudix hydrolase 2-like		C9	NC_027775.1	7313343	7315499	minus	8
106418179		uncharacterized LOC106418179		C9	NC_027775.1	7315587	7316747	plus	0
106418177		nuclear transcription factor Y subunit B-6-like	BnaC09g20350D	C9	NC_027775.1	7316754	7318084	plus	3
106418174		tRNA (guanine(9)-N1)-methyltransferase-like		C9	NC_027775.1	7318043	7319515	minus	3
106418172		probable acetyl-CoA acetyltransferase, cytosolic 2	BnaC09g20370D	C9	NC_027775.1	7320984	7323896	plus	13
106418175		SEC14 cytosolic factor-like	BnaC09g20380D	C9	NC_027775.1	7329705	7332227	minus	11
106416478		phosphoglycolate phosphatase 2		C9	NC_027775.1	7334315	7336435	minus	11
106417033		carboxypeptidase N catalytic chain-like		C9	NC_027775.1	7347746	7355605	plus	9
106417647		type IV inositol polyphosphate 5-phosphatase 3-like		C9	NC_027775.1	7357196	7360247	minus	9
106417034		lysM domain receptor-like kinase 3		C9	NC_027775.1	7375028	7375831	plus	2
106417967		uncharacterized LOC106417967		C9	NC_027775.1	7380638	7381077	plus	3
106417035		uncharacterized LOC106417035		C9	NC_027775.1	7385974	7389354	plus	1
106418035		uncharacterized LOC106418035		C9	NC_027775.1	7390985	7391504	plus	2
106417037		ras-related protein RABG3e-like		C9	NC_027775.1	7402782	7404541	minus	4
106417038		uncharacterized LOC106417038		C9	NC_027775.1	7415498	7416930	plus	2
106417039		uncharacterized LOC106417039		C9	NC_027775.1	7418373	7419993	plus	3
106417040		uncharacterized LOC106417040		C9	NC_027775.1	7468335	7469444	plus	1
106417041		uncharacterized LOC106417041		C9	NC_027775.1	7494020	7495531	minus	1
106417042		uncharacterized protein At4g04775-like		C9	NC_027775.1	7546394	7546850	minus	2
106417043		uncharacterized LOC106417043		C9	NC_027775.1	7560880	7564450	minus	3
106417044		protein TolA-like		C9	NC_027775.1	7580601	7581578	plus	1
106417045		uncharacterized LOC106417045		C9	NC_027775.1	7583575	7584691	minus	2
106417046		uncharacterized protein At3g43530-like		C9	NC_027775.1	7614999	7616770	plus	4
106416432		PHD finger protein ING2		C9	NC_027775.1	7674711	7677049	plus	8
106416433		probable zinc metalloprotease EGY1, chloroplastic		C9	NC_027775.1	7677101	7678609	minus	5
106417048		uncharacterized LOC106417048		C9	NC_027775.1	7685981	7687342	minus	1
106417049		uncharacterized LOC106417049		C9	NC_027775.1	7694327	7696449	plus	4
106417793		uncharacterized LOC106417793		C9	NC_027775.1	7697777	7700907	plus	6
106416648		uncharacterized LOC106416648		C9	NC_027775.1	7701147	7703635	plus	5
106417050		U-box domain-containing protein 35-like		C9	NC_027775.1	7708362	7711224	minus	9
106417051		uncharacterized LOC106417051		C9	NC_027775.1	7712299	7717520	plus	6
106417052		uncharacterized LOC106417052		C9	NC_027775.1	7719536	7723985	plus	7
106418093		uncharacterized LOC106418093		C9	NC_027775.1	7745327	7746189	plus	3
106417053		uncharacterized LOC106417053		C9	NC_027775.1	7747898	7748266	minus	1
106416543		60S ribosomal protein L3-2-like		C9	NC_027775.1	7779644	7782118	plus	4
106416632		putative U-box domain-containing protein 50	BnaC03g48840D	C9	NC_027775.1	7795302	7798493	plus	6
106416634		protein SKIP34-like	BnaC03g48850D	C9	NC_027775.1	7798488	7798979	minus	1
106417055		acyl-protein thioesterase 1 homolog 2-like		C9	NC_027775.1	7819162	7819714	plus	4
106417056		uncharacterized protein At4g02000-like		C9	NC_027775.1	7820889	7821866	plus	1
106417057		uncharacterized protein At4g02000-like		C9	NC_027775.1	7825943	7826920	plus	1
106416644		uncharacterized LOC106416644		C9	NC_027775.1	7847526	7849274	minus	6
106418459		protein ecdysoneless homolog		C9	NC_027775.1	7855700	7858207	plus	4
106418460		uncharacterized LOC106418460		C9	NC_027775.1	7858208	7859914	minus	3
106418359		uncharacterized LOC106418359		C9	NC_027775.1	7867967	7871409	minus	8
106418358		uncharacterized protein At1g04910-like		C9	NC_027775.1	7871626	7874935	minus	8
106417058		uncharacterized LOC106417058		C9	NC_027775.1	7878484	7881685	minus	4
106418308		kinesin-like protein KCA2		C9	NC_027775.1	7885155	7891575	plus	22
106418309		ubiquitin carboxyl-terminal hydrolase 17-like		C9	NC_027775.1	7891747	7895370	minus	12
106418479		uncharacterized LOC106418479		C9	NC_027775.1	7895919	7901322	minus	20
106418429		14-3-3-like protein GF14 kappa	BnaC03g48970D	C9	NC_027775.1	7902554	7904455	plus	4
106417667		cyclin-D4-1-like		C9	NC_027775.1	7906348	7908654	plus	6
106416496		zinc-finger homeodomain protein 1-like		C9	NC_027775.1	7919784	7921040	minus	1
106417059		zinc-finger homeodomain protein 1-like		C9	NC_027775.1	7921257	7931184	minus	2
106417060		putative lysine-specific demethylase JMJ16		C9	NC_027775.1	7947605	7949946	plus	0
106417904		mRNA-decapping enzyme-like protein		C9	NC_027775.1	7951489	7952339	minus	2
106417626		uncharacterized LOC106417626		C9	NC_027775.1	7952951	7954033	minus	3
106417878		mRNA-decapping enzyme-like protein		C9	NC_027775.1	7964774	7965642	minus	2
106417972		uncharacterized LOC106417972		C9	NC_027775.1	7973085	7974211	plus	2
106418232		uncharacterized LOC106418232		C9	NC_027775.1	7992530	7992898	plus	3
106417062		AT-hook motif nuclear-localized protein 16-like		C9	NC_027775.1	7994467	7999697	plus	0
106417063		uncharacterized LOC106417063		C9	NC_027775.1	8009234	8009845	minus	1
106417064		uncharacterized LOC106417064		C9	NC_027775.1	8011809	8013728	minus	4
106417931		uncharacterized LOC106417931		C9	NC_027775.1	8025932	8026278	plus	2
106417600		uncharacterized LOC106417600		C9	NC_027775.1	8027387	8027874	plus	2
106417843		uncharacterized LOC106417843		C9	NC_027775.1	8035461	8036940	minus	3
106418018		uncharacterized LOC106418018		C9	NC_027775.1	8038613	8040514	minus	5
106417065		AT-hook motif nuclear-localized protein 16-like		C9	NC_027775.1	8041177	8042333	plus	0
106418100		uncharacterized LOC106418100		C9	NC_027775.1	8045030	8046217	minus	4
106417066		AT-hook motif nuclear-localized protein 16-like		C9	NC_027775.1	8046880	8048036	plus	0
106417068		myosin-9-like		C9	NC_027775.1	8075328	8080453	minus	23
106417807		uncharacterized LOC106417807		C9	NC_027775.1	8080856	8082279	minus	4
106417809		uncharacterized LOC106417809		C9	NC_027775.1	8083520	8084943	minus	4
106417069		UPF0725 protein EMB2204-like		C9	NC_027775.1	8086123	8087155	minus	4
106417070		UPF0725 protein EMB2204-like		C9	NC_027775.1	8103425	8104175	minus	4
106416560		uncharacterized LOC106416560		C9	NC_027775.1	8105205	8106709	plus	3
106416559		phosphoenolpyruvate carboxylase kinase 1-like		C9	NC_027775.1	8117268	8118902	minus	2
106417071		probable low-specificity L-threonine aldolase 1		C9	NC_027775.1	8124188	8126813	plus	5
106418103		uncharacterized LOC106418103		C9	NC_027775.1	8131603	8133173	plus	3
106417623		proteasome subunit alpha type-1-A-like		C9	NC_027775.1	8279488	8283969	minus	0
106416729		NAC domain-containing protein 72-like		C9	NC_027775.1	8302080	8304958	minus	3
106418052		glutathione S-transferase T3-like		C9	NC_027775.1	8312460	8314703	plus	2
106417073		uncharacterized LOC106417073		C9	NC_027775.1	8324186	8324794	minus	1
106416510		glutathione S-transferase Z1-like		C9	NC_027775.1	8353752	8358328	minus	13
106416606		tobamovirus multiplication protein 3-like		C9	NC_027775.1	8362508	8364884	minus	11
106417827		uncharacterized LOC106417827		C9	NC_027775.1	8369948	8373532	plus	10
106416565		uncharacterized protein At2g02148-like		C9	NC_027775.1	8381989	8385907	plus	9
106417637		defensin-like protein 1	BnaC09g20670D	C9	NC_027775.1	8387353	8388218	minus	2
106418467		protein CHROMATIN REMODELING 19-like		C9	NC_027775.1	8397974	8402281	minus	13
106417074		uncharacterized LOC106417074		C9	NC_027775.1	8435667	8436446	plus	2
106417075		putative F-box protein At2g02030		C9	NC_027775.1	8442586	8443884	plus	1
106418444		protein indeterminate-domain 4, chloroplastic		C9	NC_027775.1	8446725	8450202	plus	5
106417076		putative F-box protein At2g02030		C9	NC_027775.1	8469494	8470792	plus	1
106418508		protein indeterminate-domain 4, chloroplastic-like		C9	NC_027775.1	8473624	8477975	plus	7
106418597		protein indeterminate-domain 4, chloroplastic-like		C9	NC_027775.1	8480761	8483445	plus	2
106418360		protein indeterminate-domain 5, chloroplastic-like		C9	NC_027775.1	8493497	8497654	minus	3
106417834		uncharacterized LOC106417834		C9	NC_027775.1	8520738	8522341	minus	5
106417077		uncharacterized LOC106417077		C9	NC_027775.1	8528806	8554202	minus	9
106418335		ATP synthase subunit epsilon, mitochondrial-like		C9	NC_027775.1	8538159	8539303	plus	2
106418333		eukaryotic translation initiation factor 4G-like	BnaC06g16540D	C9	NC_027775.1	8543752	8546863	minus	7
106417078		universal stress protein A-like protein		C9	NC_027775.1	8558589	8559639	plus	0
106417079		glutathione S-transferase T3-like		C9	NC_027775.1	8565369	8566262	minus	1
106418324		lipid phosphate phosphatase delta	BnaC06g16600D	C9	NC_027775.1	8572467	8574712	plus	8
106418323		serine/threonine-protein phosphatase PP2A-3 catalytic subunit-like	BnaC06g16610D	C9	NC_027775.1	8574691	8578011	minus	11
106418609		DEAD-box ATP-dependent RNA helicase 11		C9	NC_027775.1	8579252	8583003	plus	7
106418610		protein YLS3-like	BnaC06g16630D	C9	NC_027775.1	8583289	8584152	minus	3
106418709		carbon catabolite repressor protein 4 homolog 1-like	BnaC06g16640D	C9	NC_027775.1	8584463	8587757	minus	11
106417719		tubulin beta-3 chain-like		C9	NC_027775.1	8590532	8590957	minus	1
106417774		uncharacterized LOC106417774		C9	NC_027775.1	8592128	8593401	plus	3
106417773		uncharacterized LOC106417773		C9	NC_027775.1	8593418	8594225	plus	3
106417879		uncharacterized LOC106417879		C9	NC_027775.1	8598173	8599458	plus	3
106417080		uncharacterized mitochondrial protein AtMg00810-like		C9	NC_027775.1	8652515	8653386	minus	2
106417081		uncharacterized LOC106417081		C9	NC_027775.1	8663713	8665623	minus	1
106416597		GDSL esterase/lipase At5g42170		C9	NC_027775.1	8667472	8673970	minus	6
106416598		uncharacterized LOC106416598		C9	NC_027775.1	8669630	8670576	minus	2
106416623		uncharacterized LOC106416623		C9	NC_027775.1	8679038	8682077	minus	7
106416625		uncharacterized LOC106416625		C9	NC_027775.1	8680928	8683335	plus	3
106417082		uncharacterized LOC106417082		C9	NC_027775.1	8690293	8692057	plus	3
106417083		uncharacterized protein At4g04775-like		C9	NC_027775.1	8692127	8693257	minus	3
106417084		uncharacterized LOC106417084		C9	NC_027775.1	8699599	8700899	minus	3
106418718		prostaglandin E synthase 2	BnaC02g29760D	C9	NC_027775.1	8708441	8710287	minus	6
106416720		uncharacterized LOC106416720		C9	NC_027775.1	8711992	8713537	minus	3
106418390		60S ribosomal protein L3-1-like		C9	NC_027775.1	8724949	8727146	plus	6
106416531		uncharacterized LOC106416531		C9	NC_027775.1	8728184	8729779	minus	3
106417618		uncharacterized LOC106417618		C9	NC_027775.1	8759484	8760165	minus	2
106417086		uncharacterized LOC106417086		C9	NC_027775.1	8788688	8789422	plus	1
106417087		transcription elongation factor SPT5-like		C9	NC_027775.1	8808897	8810557	plus	3
106417088		uncharacterized LOC106417088		C9	NC_027775.1	8833887	8835992	plus	4
106418483		probable polygalacturonase		C9	NC_027775.1	8836683	8838406	plus	0
106416391		uncharacterized LOC106416391		C9	NC_027775.1	8850397	8852588	minus	7
106417765		pentatricopeptide repeat-containing protein At5g42450, mitochondrial-like		C9	NC_027775.1	8858081	8859972	plus	1
106417089		phragmoplast orienting kinesin 2-like		C9	NC_027775.1	8911459	8916976	plus	21
106418495		putative phosphatidylglycerol/phosphatidylinositol transfer protein DDB_G0282179	BnaC03g54530D	C9	NC_027775.1	8917378	8918492	minus	4
106418662		uncharacterized LOC106418662		C9	NC_027775.1	8933401	8935294	plus	2
106417799		protein phosphatase 1 regulatory subunit pprA-like		C9	NC_027775.1	8948339	8950351	minus	7
106418500		uncharacterized LOC106418500		C9	NC_027775.1	8962284	8963981	plus	3
106418499		outer envelope protein 80, chloroplastic-like		C9	NC_027775.1	8964160	8966748	minus	11
106417090		pyrroline-5-carboxylate reductase-like		C9	NC_027775.1	8982781	8984501	plus	7
106418623		uncharacterized LOC106418623		C9	NC_027775.1	8984508	8986301	minus	0
106418266		uncharacterized LOC106418266		C9	NC_027775.1	8989889	8990464	plus	2
106418268		serine/threonine-protein kinase OSR1-like		C9	NC_027775.1	8996200	8997881	plus	5
106418267		uncharacterized LOC106418267		C9	NC_027775.1	8997787	8999140	minus	7
106418264		shaggy-related protein kinase epsilon-like	BnaC03g06580D	C9	NC_027775.1	8999626	9002739	plus	13
106418263		isocitrate dehydrogenase [NADP], chloroplastic/mitochondrial	BnaC03g06570D	C9	NC_027775.1	9002971	9006355	plus	15
106416607		polyribonucleotide nucleotidyltransferase 2, mitochondrial-like	BnaC03g06560D	C9	NC_027775.1	9006619	9012158	plus	16
106418518		pescadillo homolog		C9	NC_027775.1	9013881	9017253	plus	13
106417658		U-box domain-containing protein 2-like	BnaC03g06540D	C9	NC_027775.1	9018913	9020327	plus	2
106416505		putative glucose-6-phosphate 1-epimerase	BnaC03g06530D	C9	NC_027775.1	9022306	9024658	plus	8
106417091		NAC domain-containing protein 8-like		C9	NC_027775.1	9027569	9031896	plus	4
106416465		uncharacterized LOC106416465		C9	NC_027775.1	9032180	9034088	minus	2
106418368		probable methyltransferase PMT9	BnaC03g06490D	C9	NC_027775.1	9038009	9041535	minus	7
106416541		E3 ubiquitin-protein ligase RGLG2	BnaC03g06480D	C9	NC_027775.1	9045952	9048795	plus	9
106417913		classical arabinogalactan protein 6-like	BnaC03g06470D	C9	NC_027775.1	9049428	9050052	plus	1
106417672		uncharacterized LOC106417672		C9	NC_027775.1	9052903	9054865	minus	3
106416680		zinc finger protein CONSTANS-LIKE 6-like		C9	NC_027775.1	9055107	9057009	plus	3
106417673		BAG family molecular chaperone regulator 2-like	BnaC03g06440D	C9	NC_027775.1	9057290	9058367	minus	2
106418350		pentatricopeptide repeat-containing protein At3g46610-like		C9	NC_027775.1	9061718	9064133	plus	1
106418045		myb-related protein 315-like		C9	NC_027775.1	9066065	9067363	minus	3
106418399		30S ribosomal protein S13, chloroplastic	BnaC03g06390D	C9	NC_027775.1	9074234	9075213	plus	3
106418397		probable carboxylesterase 16		C9	NC_027775.1	9075083	9077770	minus	2
106417092		COP9 signalosome complex subunit 3-like		C9	NC_027775.1	9078554	9080552	minus	0
106416695		tyrosyl-DNA phosphodiesterase 1-like		C9	NC_027775.1	9081295	9082925	plus	4
106416696		uncharacterized LOC106416696		C9	NC_027775.1	9086610	9088703	minus	8
106417093		translocase of chloroplast 120, chloroplastic-like		C9	NC_027775.1	9090174	9092405	plus	1
106416540		phosducin-like protein 3		C9	NC_027775.1	9095218	9096644	plus	4
106416539		ankyrin-3-like		C9	NC_027775.1	9096548	9100546	minus	4
106416414		probable inactive leucine-rich repeat receptor-like protein kinase At3g03770		C9	NC_027775.1	9105681	9109220	plus	6
106418512		SWI/SNF complex component SNF12 homolog		C9	NC_027775.1	9109630	9111949	plus	3
106418513		uncharacterized LOC106418513		C9	NC_027775.1	9112027	9113607	plus	4
106418517		zinc finger protein 511-like		C9	NC_027775.1	9113622	9115289	minus	4
106418450		protein NUCLEAR FUSION DEFECTIVE 4-like		C9	NC_027775.1	9116308	9119244	minus	3
106417994		putative Myb family transcription factor At1g14600	BnaC09g20940D	C9	NC_027775.1	9138938	9141070	minus	6
106418688		NADH dehydrogenase [ubiquinone] 1 beta subcomplex subunit 7	BnaC09g20920D	C9	NC_027775.1	9163789	9165897	minus	2
106418233		protein NRT1/ PTR FAMILY 8.3-like		C9	NC_027775.1	9166433	9168304	minus	2
106418383		protein NRT1/ PTR FAMILY 8.4-like		C9	NC_027775.1	9179040	9182309	minus	5
106418382		protein NRT1/ PTR FAMILY 8.4-like		C9	NC_027775.1	9184518	9187786	minus	5
106417094		uncharacterized LOC106417094		C9	NC_027775.1	9213140	9213925	minus	1
106417763		glutamate decarboxylase 4-like		C9	NC_027775.1	9238870	9241470	plus	6
106418114	SOS1, SOS1.1	sodium/hydrogen exchanger 7-like	sodium/hydrogen exchanger 7-like|BnaC09g52290D|Salt-overly-sensitive 1.1|putative salt overly sensitive 1	C9	NC_027775.1	9241587	9254514	minus	35
106418115		glutamate decarboxylase 4-like		C9	NC_027775.1	9245668	9248268	plus	6
106417095		uncharacterized LOC106417095		C9	NC_027775.1	9265975	9266962	minus	4
106418463		transmembrane 9 superfamily member 3-like		C9	NC_027775.1	9272505	9275328	plus	7
106416714		protein SHOOT GRAVITROPISM 5-like		C9	NC_027775.1	9329639	9332368	minus	3
106418033		uncharacterized LOC106418033		C9	NC_027775.1	9357130	9357741	plus	4
106416487		uncharacterized LOC106416487		C9	NC_027775.1	9359469	9370151	plus	11
106416486		DNA-directed RNA polymerase II subunit 7	BnaA02g07250D	C9	NC_027775.1	9369944	9371526	minus	6
106418304		serine/threonine-protein phosphatase PP1 isozyme 2-like		C9	NC_027775.1	9372629	9375117	minus	4
106418306		ras-related protein RABA2d-like		C9	NC_027775.1	9376251	9387573	minus	4
106417096		DNA-directed RNA polymerase II subunit 7-like		C9	NC_027775.1	9380343	9381313	minus	5
106418305		serine/threonine-protein phosphatase PP1 isozyme 2-like		C9	NC_027775.1	9382056	9384516	minus	4
106418307		ras-related protein RABA2d-like		C9	NC_027775.1	9385650	9387625	minus	3
106417098		cucumisin-like		C9	NC_027775.1	9392962	9393848	plus	4
106417099		cucumisin-like		C9	NC_027775.1	9398098	9401410	plus	10
106416368		uncharacterized LOC106416368		C9	NC_027775.1	9407901	9409106	plus	4
106416367		uncharacterized LOC106416367		C9	NC_027775.1	9409249	9412662	minus	2
106416662		uncharacterized LOC106416662		C9	NC_027775.1	9421466	9425629	plus	6
106416458		copper transporter 1-like		C9	NC_027775.1	9439756	9440680	plus	1
106417100		uncharacterized LOC106417100		C9	NC_027775.1	9494057	9495261	minus	2
106416390		F-box/kelch-repeat protein SKIP25-like		C9	NC_027775.1	9513177	9514668	plus	1
106416387		F-box/kelch-repeat protein SKIP25-like		C9	NC_027775.1	9520052	9521543	plus	1
106418672		uncharacterized LOC106418672		C9	NC_027775.1	9530090	9530945	plus	2
106416755		uncharacterized protein At1g04910-like		C9	NC_027775.1	9533876	9536335	plus	8
106418340		DNA-binding protein SMUBP-2 pseudogene		C9	NC_027775.1	9536644	9539036	minus	2
106417101		phosphate transporter PHO1 homolog 6-like		C9	NC_027775.1	9543157	9550285	plus	12
106416374		phosphate transporter PHO1 homolog 5-like		C9	NC_027775.1	9576975	9582529	plus	0
106416373		phosphate transporter PHO1 homolog 5-like		C9	NC_027775.1	9587959	9594436	plus	10
106417102		phosphate transporter PHO1 homolog 5		C9	NC_027775.1	9592320	9594436	plus	7
106417103		fucosyltransferase 2-like		C9	NC_027775.1	9595235	9651409	plus	0
106417104		uncharacterized LOC106417104		C9	NC_027775.1	9651960	9653916	plus	4
106417105		aspartic proteinase nepenthesin-1-like		C9	NC_027775.1	9680071	9681539	plus	2
106417833		aspartic proteinase nepenthesin-1-like		C9	NC_027775.1	9683256	9684657	plus	1
106417106		SKP1-like protein 11	BnaC09g21280D|SKP1gamma1 protein	C9	NC_027775.1	9690806	9691285	minus	1
106417611		auxin-responsive protein IAA9-like		C9	NC_027775.1	9722131	9723652	minus	4
106416591		NFU1 iron-sulfur cluster scaffold homolog, mitochondrial-like		C9	NC_027775.1	9723832	9725454	minus	5
106417850		uncharacterized LOC106417850		C9	NC_027775.1	9732734	9733185	minus	2
106417107		cell division cycle and apoptosis regulator protein 1-like		C9	NC_027775.1	9740261	9752021	minus	19
106417108		putative F-box protein At3g47150		C9	NC_027775.1	9753079	9754871	plus	0
106416456		signal peptide peptidase-like	BnaC09g21180D	C9	NC_027775.1	9755168	9757803	minus	11
106416415		mediator of RNA polymerase II transcription subunit 8-like		C9	NC_027775.1	9763002	9765946	minus	12
106416760		agamous-like MADS-box protein AGL14		C9	NC_027775.1	9768154	9772983	minus	16
106416801		uncharacterized LOC106416801		C9	NC_027775.1	9771517	9772223	plus	0
106417109		uncharacterized LOC106417109		C9	NC_027775.1	9773179	9780193	plus	0
106417785		protein PHYTOCHROME KINASE SUBSTRATE 1-like	BnaC09g21140D	C9	NC_027775.1	9790652	9791996	plus	1
106417943		probable polyamine oxidase 4		C9	NC_027775.1	9800262	9800997	plus	0
106417942		uncharacterized LOC106417942		C9	NC_027775.1	9800995	9802142	plus	5
106416631		F-box/kelch-repeat protein SKIP11-like		C9	NC_027775.1	9811805	9813671	minus	0
106417110		26S proteasome non-ATPase regulatory subunit 7 homolog A-like		C9	NC_027775.1	9834683	9836210	plus	7
106417111		uncharacterized LOC106417111		C9	NC_027775.1	9837780	9840236	minus	1
106417797		uncharacterized LOC106417797		C9	NC_027775.1	9862912	9863603	plus	4
106416516		protein IQ-DOMAIN 31-like		C9	NC_027775.1	9866914	9870049	minus	6
106416615		ubiquitin-conjugating enzyme E2 2-like		C9	NC_027775.1	9881638	9892576	minus	4
106416777		pentatricopeptide repeat-containing protein At2g02750-like		C9	NC_027775.1	9892843	9895104	plus	1
106416639		uncharacterized LOC106416639		C9	NC_027775.1	9895426	9897548	plus	12
106416640		probable pectate lyase 6		C9	NC_027775.1	9897583	9899433	minus	4
106417615		MLP-like protein 165		C9	NC_027775.1	9899876	9900750	minus	0
106416542		uncharacterized LOC106416542		C9	NC_027775.1	9902720	9907643	minus	5
106417112		probable acyl-CoA dehydrogenase IBR3		C9	NC_027775.1	9909566	9911274	minus	4
106416736		uncharacterized LOC106416736		C9	NC_027775.1	9936009	9937305	minus	0
106417113		uncharacterized LOC106417113		C9	NC_027775.1	9937555	9937812	minus	1
106418612		PHD finger protein ALFIN-LIKE 6-like		C9	NC_027775.1	9939080	9941595	minus	5
106416726		NAC domain-containing protein 72-like	BnaC09g21000D	C9	NC_027775.1	9960461	9963335	minus	3
106418048		glutathione S-transferase T3-like		C9	NC_027775.1	9970748	9973001	plus	2
106417114		uncharacterized LOC106417114		C9	NC_027775.1	9992290	9995456	plus	8
106417115		protein SERAC1-like		C9	NC_027775.1	9998321	9999567	plus	7
106417117		uncharacterized LOC106417117		C9	NC_027775.1	10036780	10037316	plus	1
106417118		uncharacterized LOC106417118		C9	NC_027775.1	10073736	10078029	plus	0
106418094		cysteine proteinase inhibitor 5-like		C9	NC_027775.1	10115198	10115650	minus	1
106417736		uncharacterized LOC106417736		C9	NC_027775.1	10131319	10133004	minus	4
106417718		uncharacterized LOC106417718		C9	NC_027775.1	10136370	10137682	minus	2
106418631		uncharacterized LOC106418631		C9	NC_027775.1	10141799	10147088	minus	2
106418630		uncharacterized LOC106418630		C9	NC_027775.1	10156704	10158016	minus	2
106418633		uncharacterized LOC106418633		C9	NC_027775.1	10162133	10167422	minus	2
106417756		uncharacterized LOC106417756		C9	NC_027775.1	10175253	10176601	plus	1
106416732		protein TIC 20-v, chloroplastic-like		C9	NC_027775.1	10180469	10181795	plus	2
106416751		sodium/hydrogen exchanger 7-like		C9	NC_027775.1	10185900	10187324	plus	4
106417660		probable calcium-binding protein CML16		C9	NC_027775.1	10188588	10189277	plus	1
106418439		glutamyl-tRNA(Gln) amidotransferase subunit A, chloroplastic/mitochondrial-like		C9	NC_027775.1	10195460	10198047	minus	9
106416500		uncharacterized LOC106416500		C9	NC_027775.1	10198321	10201034	plus	11
106417687		uncharacterized LOC106417687		C9	NC_027775.1	10203636	10204456	plus	2
106417686		uncharacterized LOC106417686		C9	NC_027775.1	10203914	10204248	minus	2
106417845		uncharacterized LOC106417845		C9	NC_027775.1	10216570	10217490	minus	3
106417916		uncharacterized LOC106417916		C9	NC_027775.1	10218484	10218912	minus	1
106416451		3-isopropylmalate dehydratase large subunit-like		C9	NC_027775.1	10219419	10229185	plus	8
106416449		allene oxide cyclase 2, chloroplastic-like		C9	NC_027775.1	10230224	10231267	plus	2
106416450		L-arabinokinase-like		C9	NC_027775.1	10231374	10232081	plus	4
106417119		cytochrome P450 705A20-like		C9	NC_027775.1	10242550	10243083	minus	2
106417120		cytochrome P450 705A20-like		C9	NC_027775.1	10250016	10258402	minus	0
106416621		allene oxide cyclase 3, chloroplastic		C9	NC_027775.1	10261538	10262568	plus	2
106417121		uncharacterized LOC106417121		C9	NC_027775.1	10284636	10286580	minus	4
106417123		uncharacterized LOC106417123		C9	NC_027775.1	10286678	10287985	minus	2
106417826		two-component response regulator ARR14-like		C9	NC_027775.1	10298851	10301652	plus	5
106417124		serine/threonine-protein phosphatase 2A 65 kDa regulatory subunit A beta isoform-like		C9	NC_027775.1	10325283	10329084	minus	0
106418157		uncharacterized LOC106418157		C9	NC_027775.1	10329187	10330738	minus	5
106418155		serine/threonine-protein kinase prp4-like		C9	NC_027775.1	10331054	10338969	minus	18
106418616		dihydrolipoyllysine-residue acetyltransferase component 4 of pyruvate dehydrogenase complex, chloroplastic-like		C9	NC_027775.1	10339155	10341442	plus	7
106417682		protein NIM1-INTERACTING 2-like		C9	NC_027775.1	10342653	10343454	minus	1
106417125		uncharacterized LOC106417125		C9	NC_027775.1	10387856	10393740	plus	5
106417126		uncharacterized LOC106417126		C9	NC_027775.1	10393837	10396363	plus	0
106418276		50S ribosomal protein L15, chloroplastic-like		C9	NC_027775.1	10396246	10397657	minus	4
106418277		mitotic spindle checkpoint protein MAD2-like		C9	NC_027775.1	10398323	10399841	plus	6
106418275		F-box protein SKIP14-like		C9	NC_027775.1	10400142	10403524	minus	3
106417127		uncharacterized LOC106417127		C9	NC_027775.1	10406697	10408136	minus	1
106416436		vinorine synthase-like		C9	NC_027775.1	10410003	10413084	plus	4
106416452		regulator of G-protein signaling 1-like		C9	NC_027775.1	10413354	10416569	plus	10
106416595		probable E3 ubiquitin-protein ligase HERC4		C9	NC_027775.1	10417164	10420060	plus	0
106418091		anther-specific protein BCP1-like	BnaC09g21730D	C9	NC_027775.1	10421172	10421717	plus	1
106417656		cytochrome P450 86B1-like	BnaA09g19720D	C9	NC_027775.1	10435416	10437351	plus	1
106416694		probable 2-oxoglutarate-dependent dioxygenase AOP1		C9	NC_027775.1	10464342	10466455	plus	3
106417632		auxin-responsive protein IAA19-like		C9	NC_027775.1	10467878	10469253	minus	3
106416658		fe(2+) transport protein 3, chloroplastic-like		C9	NC_027775.1	10480884	10482879	plus	4
106417802		uncharacterized LOC106417802		C9	NC_027775.1	10489638	10490109	minus	1
106418535		uncharacterized LOC106418535		C9	NC_027775.1	10491915	10498326	plus	4
106417128		uncharacterized LOC106417128		C9	NC_027775.1	10501767	10502907	minus	3
106418536		uncharacterized LOC106418536		C9	NC_027775.1	10507067	10508720	plus	2
106418537		uncharacterized LOC106418537		C9	NC_027775.1	10510145	10510615	minus	1
106418538		uncharacterized LOC106418538		C9	NC_027775.1	10513220	10516388	minus	10
106418539	NAC56-1.1	NAC transcription factor 56-like	NAC transcription factor 56-like|NAC transcription factor 56-1	C9	NC_027775.1	10521884	10523792	minus	4
106417130		uncharacterized protein K02A2.6-like		C9	NC_027775.1	10542176	10542628	minus	1
106417131		uncharacterized LOC106417131		C9	NC_027775.1	10544923	10545693	minus	1
106416792		NAC domain-containing protein 55-like		C9	NC_027775.1	10573000	10574279	plus	3
106417132		putative cysteine-rich repeat secretory protein 17		C9	NC_027775.1	10605490	10608714	minus	5
106417890		mitotic spindle checkpoint protein BUBR1-like		C9	NC_027775.1	10615760	10618166	plus	10
106418170		uncharacterized LOC106418170		C9	NC_027775.1	10631569	10632102	plus	2
106417133		uncharacterized LOC106417133		C9	NC_027775.1	10635798	10639208	plus	6
106417846		uncharacterized LOC106417846		C9	NC_027775.1	10645540	10647481	minus	5
106418392		dihydrolipoyl dehydrogenase 2, mitochondrial-like	BnaC05g36150D	C9	NC_027775.1	10653105	10655781	minus	3
106416562		probable protein phosphatase 2C 43	BnaC05g36140D	C9	NC_027775.1	10656196	10658021	minus	2
106417971		zinc finger BED domain-containing protein RICESLEEPER 3-like		C9	NC_027775.1	10659141	10660738	minus	0
106417134		zinc finger BED domain-containing protein RICESLEEPER 2-like	BnaC05g36120D	C9	NC_027775.1	10661315	10663573	minus	2
106417135		replication protein A 70 kDa DNA-binding subunit D-like	BnaC05g36110D	C9	NC_027775.1	10666972	10670032	minus	11
106417136		zinc finger BED domain-containing protein RICESLEEPER 3-like		C9	NC_027775.1	10676125	10677177	minus	2
106418270		uncharacterized LOC106418270		C9	NC_027775.1	10677896	10681768	minus	10
106418269		importin beta-like SAD2 homolog	BnaC05g36080D	C9	NC_027775.1	10685370	10692001	minus	21
106417137		uncharacterized LOC106417137		C9	NC_027775.1	10696323	10696881	minus	3
106417733		uncharacterized LOC106417733		C9	NC_027775.1	10697648	10699035	plus	3
106418339		phragmoplast orienting kinesin-1		C9	NC_027775.1	10702767	10713184	plus	34
106418522		pto-interacting protein 1-like		C9	NC_027775.1	10716403	10719287	plus	8
106416737		probable receptor-like protein kinase At3g17420	BnaC05g36040D	C9	NC_027775.1	10719580	10722709	minus	7
106417892		mitotic spindle checkpoint protein BUBR1-like		C9	NC_027775.1	10737195	10739601	plus	10
106418169		uncharacterized LOC106418169		C9	NC_027775.1	10752460	10752993	plus	2
106417139		uncharacterized LOC106417139		C9	NC_027775.1	10756689	10760099	plus	0
106417621		uncharacterized LOC106417621		C9	NC_027775.1	10773764	10775328	minus	3
106417140		uncharacterized LOC106417140		C9	NC_027775.1	10792056	10793378	plus	1
106418614		homeobox-leucine zipper protein HDG11-like		C9	NC_027775.1	10797422	10799542	minus	8
106417898		uncharacterized LOC106417898		C9	NC_027775.1	10800878	10802625	minus	7
106417141		uncharacterized mitochondrial protein AtMg00810-like		C9	NC_027775.1	10830555	10831813	plus	4
106417142		pectinesterase inhibitor-like	BnaC05g36210D	C9	NC_027775.1	10832293	10832865	minus	1
106416759		mitotic spindle checkpoint protein BUBR1-like		C9	NC_027775.1	10842083	10844486	plus	10
106418378		heat shock protein 83-like		C9	NC_027775.1	10857925	10861952	minus	19
106417143		GDSL esterase/lipase At2g03980-like		C9	NC_027775.1	10864484	10867023	minus	5
106417144		uncharacterized mitochondrial protein AtMg00810-like		C9	NC_027775.1	10869070	10869801	minus	1
106417145		29 kDa ribonucleoprotein A, chloroplastic-like		C9	NC_027775.1	10875589	10879228	plus	0
106417146		putative F-box/LRR-repeat protein At3g18150		C9	NC_027775.1	10883526	10885105	plus	0
106417148		uncharacterized LOC106417148		C9	NC_027775.1	10890999	10891794	plus	2
106417149		RNA-binding protein CP31B, chloroplastic-like		C9	NC_027775.1	10936068	10951025	minus	0
106417791		uncharacterized LOC106417791		C9	NC_027775.1	10944211	10945576	plus	4
106417150		uncharacterized LOC106417150		C9	NC_027775.1	10961930	10962875	minus	2
106417151		putative F-box/LRR-repeat protein At3g18150		C9	NC_027775.1	10964678	10966261	minus	3
106417152		auxin response factor 22-like		C9	NC_027775.1	10967342	10982001	minus	0
106417726		uncharacterized LOC106417726		C9	NC_027775.1	10974426	10980435	minus	10
106417929		probable root meristem growth factor 8		C9	NC_027775.1	10985685	10987585	minus	4
106416577		uncharacterized LOC106416577		C9	NC_027775.1	10991076	10994604	minus	6
106418594		translin-associated protein X-like	BnaC09g52470D	C9	NC_027775.1	10996271	10998172	plus	7
106418592		cytosolic sulfotransferase 12-like		C9	NC_027775.1	10998612	10999763	plus	0
106417153		uncharacterized LOC106417153		C9	NC_027775.1	11002148	11005089	minus	3
106418593		cytosolic sulfotransferase 12-like		C9	NC_027775.1	11018688	11019819	plus	1
106417154		uncharacterized LOC106417154		C9	NC_027775.1	11022606	11024920	minus	4
106418596		uncharacterized LOC106418596		C9	NC_027775.1	11029917	11030522	plus	3
106418591		cytosolic sulfotransferase 12-like		C9	NC_027775.1	11047000	11048062	plus	0
106417630		cytosolic sulfotransferase 12-like		C9	NC_027775.1	11074528	11075725	plus	1
106417956		cytosolic sulfotransferase 12-like		C9	NC_027775.1	11087478	11088502	plus	0
106417777		CASP-like protein 4A4		C9	NC_027775.1	11141724	11143148	plus	3
106418447		heat stress transcription factor B-2b-like		C9	NC_027775.1	11150640	11152655	plus	2
106417156		uncharacterized LOC106417156		C9	NC_027775.1	11152203	11181062	minus	22
106417780		CASP-like protein 4A4		C9	NC_027775.1	11181244	11183226	plus	3
106418352		heat stress transcription factor B-2b-like	BnaC09g52680D	C9	NC_027775.1	11190718	11192735	plus	2
106418351		uncharacterized LOC106418351		C9	NC_027775.1	11192297	11200630	minus	27
106418504		E3 ubiquitin-protein ligase At4g11680-like	BnaCnng32440D	C9	NC_027775.1	11212080	11214403	minus	6
106418503		pentatricopeptide repeat-containing protein At4g11690-like		C9	NC_027775.1	11218649	11220536	plus	1
106418506		uncharacterized LOC106418506		C9	NC_027775.1	11223005	11223555	plus	3
106416679		pentatricopeptide repeat-containing protein At4g11690-like	BnaCnng32430D	C9	NC_027775.1	11225138	11227024	plus	1
106417157		protein HAPLESS 2-like		C9	NC_027775.1	11228715	11231097	plus	11
106417899		protein HAPLESS 2-like		C9	NC_027775.1	11233349	11237215	plus	17
106417805		uncharacterized LOC106417805		C9	NC_027775.1	11241648	11243434	plus	4
106417158		uncharacterized LOC106417158		C9	NC_027775.1	11263464	11266986	plus	5
106416749		uncharacterized LOC106416749		C9	NC_027775.1	11267148	11267884	plus	3
106416750		uncharacterized LOC106416750		C9	NC_027775.1	11270115	11272143	minus	2
106417159		uncharacterized LOC106417159		C9	NC_027775.1	11275715	11278018	minus	3
106418371		plant UBX domain-containing protein 8-like		C9	NC_027775.1	11292387	11297785	plus	17
106417160		putative F-box/kelch-repeat protein At4g11750		C9	NC_027775.1	11299520	11300458	minus	1
106418078		putative F-box/kelch-repeat protein At4g11770		C9	NC_027775.1	11308523	11316889	minus	0
106417996		preprotein translocase subunit SCY2, chloroplastic-like		C9	NC_027775.1	11331047	11331989	minus	4
106417946		uncharacterized LOC106417946		C9	NC_027775.1	11333395	11334549	plus	1
106417844		uncharacterized LOC106417844		C9	NC_027775.1	11336754	11339114	plus	3
106417162		uncharacterized LOC106417162		C9	NC_027775.1	11348645	11350700	plus	7
106418249		uncharacterized LOC106418249		C9	NC_027775.1	11350690	11352383	plus	6
106418248		uncharacterized LOC106418248		C9	NC_027775.1	11352360	11358025	minus	16
106417163		uncharacterized LOC106417163		C9	NC_027775.1	11358002	11360044	minus	4
106417164		uncharacterized LOC106417164		C9	NC_027775.1	11374201	11375610	plus	5
106417165		uncharacterized LOC106417165		C9	NC_027775.1	11375643	11387215	plus	9
106417167		uncharacterized LOC106417167		C9	NC_027775.1	11391034	11392509	minus	1
106417930		SPX domain-containing membrane protein At4g11810		C9	NC_027775.1	11394760	11398114	plus	11
106418704		hydroxymethylglutaryl-CoA synthase-like	BnaC09g23740D	C9	NC_027775.1	11399173	11402277	minus	12
106418138		phospholipase D gamma 1-like		C9	NC_027775.1	11410396	11424634	minus	14
106416802		zinc finger protein CONSTANS-LIKE 6-like		C9	NC_027775.1	11420887	11422161	minus	2
106418674		probable WRKY transcription factor 19		C9	NC_027775.1	11437583	11441740	plus	5
106416700		probable sodium/metabolite cotransporter BASS5, chloroplastic		C9	NC_027775.1	11509908	11512292	plus	7
106416722		uncharacterized LOC106416722		C9	NC_027775.1	11520285	11522425	plus	2
106417168		uncharacterized LOC106417168		C9	NC_027775.1	11532190	11533725	plus	2
106418478		zinc finger A20 and AN1 domain-containing stress-associated protein 7-like		C9	NC_027775.1	11546420	11547917	plus	2
106417739		uncharacterized LOC106417739		C9	NC_027775.1	11554835	11555475	minus	2
106418065		putative auxin response factor 14		C9	NC_027775.1	11561447	11564445	minus	0
106418624		clp protease-related protein At4g12060, chloroplastic-like	BnaC09g23500D	C9	NC_027775.1	11583095	11584504	minus	5
106417795		uncharacterized LOC106417795		C9	NC_027775.1	11590198	11593437	plus	5
106417831		uncharacterized LOC106417831		C9	NC_027775.1	11596115	11597669	plus	4
106417169		uncharacterized LOC106417169		C9	NC_027775.1	11605495	11608445	minus	4
106416514		protein transport Sec1b-like		C9	NC_027775.1	11616145	11620850	minus	21
106417170		uncharacterized LOC106417170		C9	NC_027775.1	11641983	11647906	minus	2
106418050		ankyrin repeat-containing protein At5g02620-like		C9	NC_027775.1	11650960	11652534	minus	3
106416592		putative transferase At4g12130, mitochondrial	BnaC09g23440D	C9	NC_027775.1	11653886	11655824	plus	5
106417171		putative transferase At4g12130, mitochondrial		C9	NC_027775.1	11657272	11659006	minus	4
106416614		putative transferase At4g12130, mitochondrial		C9	NC_027775.1	11660366	11662284	plus	6
106417172		uncharacterized LOC106417172		C9	NC_027775.1	11670392	11671070	minus	1
106417174		uncharacterized LOC106417174		C9	NC_027775.1	11674990	11675771	minus	2
106417175		uncharacterized LOC106417175		C9	NC_027775.1	11678454	11678903	minus	1
106418076		uncharacterized LOC106418076		C9	NC_027775.1	11680485	11680895	plus	3
106418168		uncharacterized LOC106418168		C9	NC_027775.1	11682779	11683956	plus	3
106418075		uncharacterized LOC106418075		C9	NC_027775.1	11687036	11687446	plus	3
106418101		uncharacterized LOC106418101		C9	NC_027775.1	11689330	11690507	plus	3
106416870		uncharacterized LOC106416870		C9	NC_027775.1	11695380	11699252	plus	10
106416869		uncharacterized LOC106416869		C9	NC_027775.1	11699300	11701383	plus	7
106417176		uncharacterized LOC106417176		C9	NC_027775.1	11707385	11708336	minus	2
106417177		uncharacterized LOC106417177		C9	NC_027775.1	11712140	11713354	minus	1
106417178		disease resistance protein TAO1-like		C9	NC_027775.1	11713602	11731367	minus	0
106417742		20 kDa chaperonin, chloroplastic-like		C9	NC_027775.1	11737346	11738788	plus	0
106418629		UDP-glucuronate 4-epimerase 5-like		C9	NC_027775.1	11745489	11747267	minus	1
106417179		cold shock domain-containing protein 4-like		C9	NC_027775.1	11759482	11760060	plus	1
106416360		uncharacterized LOC106416360		C9	NC_027775.1	11787677	11789121	plus	3
106418261		cytochrome P450 76C1-like		C9	NC_027775.1	11791920	11794170	minus	2
106418262		uncharacterized LOC106418262		C9	NC_027775.1	11799299	11800447	minus	2
106417180		glutathione S-transferase T3-like		C9	NC_027775.1	11802211	11803002	plus	1
106417181		uncharacterized LOC106417181		C9	NC_027775.1	11824770	11825971	plus	3
106417606		caffeic acid 3-O-methyltransferase-like		C9	NC_027775.1	11847827	11850269	plus	5
106418197		uncharacterized LOC106418197		C9	NC_027775.1	11857037	11859037	plus	2
106418723		uncharacterized LOC106418723		C9	NC_027775.1	11867271	11868114	plus	2
106417183		uncharacterized LOC106417183		C9	NC_027775.1	11889251	11892326	minus	5
106416490		probable cytochrome c oxidase subunit 5C-1		C9	NC_027775.1	11934815	11935255	minus	1
106417755		protein trichome birefringence-like 6		C9	NC_027775.1	11936097	11938161	plus	5
106417184		uncharacterized LOC106417184		C9	NC_027775.1	11939434	11940756	minus	5
106417885		uncharacterized LOC106417885		C9	NC_027775.1	11940938	11943040	minus	2
106417185		uncharacterized LOC106417185		C9	NC_027775.1	11972320	11973407	minus	2
106416570		uncharacterized LOC106416570		C9	NC_027775.1	11989952	11990790	plus	3
106417186		uncharacterized LOC106417186		C9	NC_027775.1	11990826	11994181	plus	0
106417666		uncharacterized LOC106417666		C9	NC_027775.1	12007235	12008280	plus	4
106417737		21 kDa protein-like		C9	NC_027775.1	12008907	12009758	plus	1
106417909		auxin-responsive protein SAUR36-like	BnaCnng22170D	C9	NC_027775.1	12019972	12020722	minus	1
106417187		auxin-responsive protein SAUR36-like		C9	NC_027775.1	12022769	12024472	minus	2
106417188		uncharacterized LOC106417188		C9	NC_027775.1	12043208	12045224	plus	3
106417190		uncharacterized LOC106417190		C9	NC_027775.1	12093131	12094001	minus	1
106417684		uncharacterized LOC106417684		C9	NC_027775.1	12098313	12099371	minus	1
106417668		lipid transfer protein EARLI 1-like	BnaC09g23220D	C9	NC_027775.1	12131421	12132067	minus	1
106416719		uncharacterized LOC106416719		C9	NC_027775.1	12142472	12144586	minus	6
106416579		uncharacterized LOC106416579		C9	NC_027775.1	12149836	12151067	plus	3
106417954		uncharacterized LOC106417954		C9	NC_027775.1	12166548	12167767	minus	3
106417191		uncharacterized LOC106417191		C9	NC_027775.1	12192142	12193815	plus	2
106417192		protein NRT1/ PTR FAMILY 4.3-like		C9	NC_027775.1	12307337	12311867	plus	4
106417193		protein NRT1/ PTR FAMILY 4.3-like		C9	NC_027775.1	12314244	12315059	plus	1
106418603		superkiller viralicidic activity 2-like 2		C9	NC_027775.1	12321391	12328363	minus	15
106416605		probable disease resistance protein At1g59620		C9	NC_027775.1	12332448	12342930	minus	6
106418469		serine/threonine-protein phosphatase PP2A-1 catalytic subunit	BnaA09g14410D	C9	NC_027775.1	12345181	12347411	minus	6
106418470		uncharacterized LOC106418470		C9	NC_027775.1	12347483	12348156	plus	3
106416781		uncharacterized LOC106416781		C9	NC_027775.1	12355982	12358310	minus	5
106416790		trypsin inhibitor DE-3-like		C9	NC_027775.1	12361033	12361879	minus	1
106418475		paired amphipathic helix protein Sin3-like 5		C9	NC_027775.1	12365781	12372063	plus	20
106417716		60S ribosomal protein L3-2-like		C9	NC_027775.1	12372161	12373060	minus	1
106417752		two-component response regulator ARR3		C9	NC_027775.1	12377247	12378527	minus	5
106416396		non-functional NADPH-dependent codeinone reductase 2-like		C9	NC_027775.1	12379736	12381378	minus	4
106416425		metalloendoproteinase 5-MMP-like		C9	NC_027775.1	12383070	12384378	plus	1
106417194		F-box protein At1g49990-like		C9	NC_027775.1	12385315	12386601	minus	2
106416637		chaperone protein dnaJ 39-like		C9	NC_027775.1	12389931	12392489	plus	10
106417196		disease resistance protein RML1B-like		C9	NC_027775.1	12392384	12394783	minus	3
106416638		disease resistance protein RML1A-like		C9	NC_027775.1	12401860	12403524	minus	2
106418706		28 kDa ribonucleoprotein, chloroplastic-like		C9	NC_027775.1	12414367	12415544	minus	2
106417595		uncharacterized LOC106417595		C9	NC_027775.1	12416232	12417474	minus	3
106417602		uncharacterized LOC106417602		C9	NC_027775.1	12418494	12419463	minus	3
106417197		uncharacterized LOC106417197		C9	NC_027775.1	12424755	12426557	plus	1
106417198		uncharacterized protein At4g04775-like		C9	NC_027775.1	12426906	12427328	minus	2
106417199		uncharacterized LOC106417199		C9	NC_027775.1	12429372	12439555	plus	2
106418057		WAT1-related protein At1g60050-like		C9	NC_027775.1	12448419	12450540	minus	7
106418056		WAT1-related protein At1g60050-like		C9	NC_027775.1	12458555	12460676	minus	7
106418055		WAT1-related protein At1g60050-like		C9	NC_027775.1	12461633	12463754	minus	7
106417817		uncharacterized LOC106417817		C9	NC_027775.1	12487559	12488321	minus	3
106416716		transcription factor EMB1444-like		C9	NC_027775.1	12513165	12516081	plus	7
106416653		exosome complex component RRP43-like		C9	NC_027775.1	12520485	12522580	minus	9
106416794		uncharacterized LOC106416794		C9	NC_027775.1	12564890	12569467	minus	3
106417952		putative ATP-dependent RNA helicase DHX57		C9	NC_027775.1	12569853	12571926	minus	8
106417953		uncharacterized LOC106417953		C9	NC_027775.1	12574524	12575070	minus	3
106417951		uncharacterized LOC106417951		C9	NC_027775.1	12575527	12582686	minus	14
106417200		uncharacterized LOC106417200		C9	NC_027775.1	12576289	12578640	plus	3
106417201		uncharacterized LOC106417201		C9	NC_027775.1	12598063	12609074	minus	7
106418112		uncharacterized LOC106418112		C9	NC_027775.1	12614237	12615164	plus	3
106418084		uncharacterized LOC106418084		C9	NC_027775.1	12616405	12617203	plus	4
106417202		uncharacterized LOC106417202		C9	NC_027775.1	12620478	12621755	plus	1
106417205		uncharacterized LOC106417205		C9	NC_027775.1	12626282	12627721	plus	5
106417206		uncharacterized LOC106417206		C9	NC_027775.1	12643362	12644259	plus	2
106417207		uncharacterized LOC106417207		C9	NC_027775.1	12647402	12649295	plus	3
106417208		uncharacterized LOC106417208		C9	NC_027775.1	12669375	12670742	plus	1
106418689		uncharacterized LOC106418689		C9	NC_027775.1	12680413	12683672	plus	4
106417209		sarcalumenin-like		C9	NC_027775.1	12692558	12693992	plus	4
106417211		uncharacterized LOC106417211		C9	NC_027775.1	12700348	12701596	minus	3
106417212		uncharacterized LOC106417212		C9	NC_027775.1	12751301	12752122	minus	1
106417213		uncharacterized LOC106417213		C9	NC_027775.1	12847638	12849741	plus	4
106417214		uncharacterized LOC106417214		C9	NC_027775.1	12850962	12852953	minus	2
106416778		F-box protein At5g52880-like		C9	NC_027775.1	12866168	12868997	plus	0
106417216		uncharacterized LOC106417216		C9	NC_027775.1	12890501	12892553	plus	4
106416728		uncharacterized LOC106416728		C9	NC_027775.1	12893336	12894119	plus	2
106417217		putative Myb family transcription factor At1g14600		C9	NC_027775.1	12902768	12904024	minus	4
106416578		alpha N-terminal protein methyltransferase 1-like		C9	NC_027775.1	12912670	12914683	minus	8
106417665		putative UDP-arabinose 4-epimerase 4		C9	NC_027775.1	12924426	12926965	plus	11
106418141		uncharacterized LOC106418141		C9	NC_027775.1	12927729	12928091	minus	1
106417691		vacuolar protein sorting-associated protein 2 homolog 2		C9	NC_027775.1	12933979	12936463	plus	10
106417820		plasma membrane-associated cation-binding protein 1-like	BnaC09g18360D	C9	NC_027775.1	12936938	12938414	minus	4
106417970		uncharacterized LOC106417970		C9	NC_027775.1	12939327	12943111	minus	3
106417965		probable cysteine proteinase At3g43960		C9	NC_027775.1	12965431	12966873	minus	0
106416630		probable cysteine proteinase At3g19400		C9	NC_027775.1	12968954	12971003	minus	5
106417840		uncharacterized LOC106417840		C9	NC_027775.1	12979884	12981626	plus	3
106417218		uncharacterized LOC106417218		C9	NC_027775.1	12993230	12997250	minus	3
106417219		uncharacterized LOC106417219		C9	NC_027775.1	13003880	13006574	minus	9
106418673		U-box domain-containing protein 25-like	BnaC05g33480D	C9	NC_027775.1	13009431	13010918	plus	1
106418295		filament-like plant protein 7	BnaC05g33490D	C9	NC_027775.1	13011434	13014338	minus	6
106417220		polyadenylate-binding protein 8-like		C9	NC_027775.1	13017238	13023565	minus	7
106418296		uncharacterized protein At4g06744-like		C9	NC_027775.1	13024512	13026273	plus	2
106418297		PI-PLC X domain-containing protein At5g67130-like	BnaC05g33520D	C9	NC_027775.1	13026271	13029727	minus	8
106418298		probable receptor-like protein kinase At1g49730		C9	NC_027775.1	13038802	13041551	plus	8
106418299		ABSCISIC ACID-INSENSITIVE 5-like protein 7		C9	NC_027775.1	13041602	13044458	minus	6
106416618		glycoprotein 3-alpha-L-fucosyltransferase A-like		C9	NC_027775.1	13047316	13050778	plus	7
106416608		abscisic acid 8'-hydroxylase 4		C9	NC_027775.1	13058190	13061013	plus	9
106418510		LAG1 longevity assurance homolog 2-like		C9	NC_027775.1	13067156	13074984	plus	7
106418511		LAG1 longevity assurance homolog 2-like		C9	NC_027775.1	13068372	13068994	plus	3
106417221		F-box/kelch-repeat protein SKIP30-like		C9	NC_027775.1	13075077	13076589	minus	0
106417222		RNA polymerase II C-terminal domain phosphatase-like 4		C9	NC_027775.1	13077073	13077981	minus	1
106417224		uncharacterized LOC106417224		C9	NC_027775.1	13081316	13082336	minus	4
106417644		uncharacterized LOC106417644		C9	NC_027775.1	13101256	13102014	plus	1
106417862		uncharacterized LOC106417862		C9	NC_027775.1	13121334	13122364	plus	2
106418021		bidirectional sugar transporter SWEET3-like		C9	NC_027775.1	13123607	13125593	plus	5
106417225		bidirectional sugar transporter SWEET3-like		C9	NC_027775.1	13125506	13127468	plus	5
106418423		polypyrimidine tract-binding protein homolog 2	BnaCnng37910D	C9	NC_027775.1	13128141	13131770	plus	12
106418422		ATP-dependent zinc metalloprotease FTSH 11, chloroplastic/mitochondrial-like		C9	NC_027775.1	13131849	13136494	plus	17
106418122		uncharacterized LOC106418122		C9	NC_027775.1	13137297	13138063	plus	4
106416497		abscisic acid receptor PYL8-like	BnaCnng37890D	C9	NC_027775.1	13164110	13165627	minus	3
106416604		WEB family protein At3g51720-like		C9	NC_027775.1	13180590	13182842	minus	4
106417226		pentatricopeptide repeat-containing protein At1g71460, chloroplastic-like		C9	NC_027775.1	13188565	13189325	plus	2
106417888		uncharacterized LOC106417888		C9	NC_027775.1	13191316	13192235	minus	3
106418446		uncharacterized LOC106418446		C9	NC_027775.1	13214317	13217696	minus	2
106418046		putative invertase inhibitor		C9	NC_027775.1	13350086	13350627	minus	1
106417585		uncharacterized LOC106417585		C9	NC_027775.1	13357185	13358443	minus	4
106416523		cyclic nucleotide-gated ion channel 1-like		C9	NC_027775.1	13371661	13374443	plus	7
106416524		spermine synthase-like		C9	NC_027775.1	13374423	13377242	minus	12
106418627		vacuolar protein sorting-associated protein 2 homolog 1-like		C9	NC_027775.1	13397272	13398888	plus	5
106418336		protein CTR9 homolog		C9	NC_027775.1	13403161	13410083	plus	24
106418331		12-oxophytodienoate reductase 3		C9	NC_027775.1	13410348	13416284	plus	6
106418332		enoyl-[acyl-carrier-protein] reductase [NADH], chloroplastic		C9	NC_027775.1	13416468	13419028	minus	10
106417227		cyclin-dependent kinase inhibitor 5-like		C9	NC_027775.1	13420401	13422569	minus	0
106417228		uncharacterized LOC106417228		C9	NC_027775.1	13427408	13428485	minus	2
106418658		E3 ubiquitin-protein ligase PRT1-like	BnaC03g44750D	C9	NC_027775.1	13431122	13433254	minus	8
106417229		uncharacterized LOC106417229		C9	NC_027775.1	13434793	13435284	plus	1
106416558		CLAVATA3/ESR (CLE)-related protein 41-like		C9	NC_027775.1	13440307	13441205	minus	1
106418225		thioredoxin-like protein 4B		C9	NC_027775.1	13456357	13457259	plus	4
106418222		probable serine/threonine-protein kinase DDB_G0267686		C9	NC_027775.1	13457218	13461698	minus	10
106418228		uncharacterized LOC106418228		C9	NC_027775.1	13469664	13470790	plus	2
106418224		putative kinase-like protein TMKL1		C9	NC_027775.1	13472306	13474810	minus	4
106418223	ABI3	B3 domain-containing transcription factor ABI3-like	B3 domain-containing transcription factor ABI3-like|abscisic acid insensitive 3	C9	NC_027775.1	13482958	13486732	minus	6
106418230		uncharacterized LOC106418230		C9	NC_027775.1	13496847	13497024	minus	2
106418229		uncharacterized LOC106418229		C9	NC_027775.1	13502406	13503867	minus	2
106417231		uncharacterized LOC106417231		C9	NC_027775.1	13505221	13508592	minus	1
106417232		uncharacterized LOC106417232		C9	NC_027775.1	13513211	13515933	minus	10
106417233		rho guanine nucleotide exchange factor 8-like		C9	NC_027775.1	13528471	13531557	plus	0
106418227		transcription factor TRY		C9	NC_027775.1	13550159	13551459	plus	3
106418231		uncharacterized LOC106418231		C9	NC_027775.1	13555911	13556712	minus	2
106417234		uncharacterized LOC106417234		C9	NC_027775.1	13557941	13558870	plus	2
106416693		chaperonin 60 subunit beta 2, chloroplastic-like		C9	NC_027775.1	13576936	13578658	plus	4
106417849		transcription factor SPEECHLESS-like	BnaC09g29480D	C9	NC_027775.1	13580692	13584171	minus	3
106418002		uncharacterized LOC106418002		C9	NC_027775.1	13600277	13605548	minus	3
106417235		uncharacterized LOC106417235		C9	NC_027775.1	13622704	13623189	minus	1
106417236		endonuclease V-like		C9	NC_027775.1	13634992	13635701	minus	4
106416772		U11/U12 small nuclear ribonucleoprotein 25 kDa protein-like		C9	NC_027775.1	13662737	13664177	minus	0
106417798		arabinogalactan peptide 22-like	BnaC09g29540D	C9	NC_027775.1	13669012	13669562	plus	2
106416369		plastid division protein PDV1-like	BnaC09g29550D	C9	NC_027775.1	13682645	13684247	plus	2
106417848		uncharacterized LOC106417848		C9	NC_027775.1	13713297	13714437	plus	2
106417923		uncharacterized LOC106417923		C9	NC_027775.1	13717069	13718449	minus	5
106417825		ethylene-responsive transcription factor CRF3-like		C9	NC_027775.1	13744442	13745864	minus	1
106417238		uncharacterized LOC106417238		C9	NC_027775.1	13755744	13756610	plus	2
106417239		nucleolin-like		C9	NC_027775.1	13776237	13777076	plus	2
106417240		uncharacterized LOC106417240		C9	NC_027775.1	13778655	13779375	plus	2
106417241		uncharacterized LOC106417241		C9	NC_027775.1	13780286	13784173	plus	6
106417242		uncharacterized LOC106417242		C9	NC_027775.1	13784688	13786064	plus	1
106417243		uncharacterized LOC106417243		C9	NC_027775.1	13787743	13792492	minus	7
106417586		lysine-rich arabinogalactan protein 19-like		C9	NC_027775.1	13796752	13797448	plus	1
106418081		polycomb group protein VERNALIZATION 2-like		C9	NC_027775.1	13811400	13814225	minus	12
106417244		fasciclin-like arabinogalactan protein 12		C9	NC_027775.1	13849346	13850217	minus	0
106417245		uncharacterized LOC106417245		C9	NC_027775.1	13852192	13852658	minus	0
106417246		probable pyridoxal 5'-phosphate synthase subunit PDX2		C9	NC_027775.1	13853744	13855721	minus	6
106416544		serine/threonine-protein kinase GRIK2-like		C9	NC_027775.1	13855651	13858592	plus	13
106417248		uncharacterized LOC106417248		C9	NC_027775.1	13935364	13937607	plus	2
106416403		uncharacterized LOC106416403		C9	NC_027775.1	13969988	13970789	minus	2
106417249		uncharacterized LOC106417249		C9	NC_027775.1	14024718	14026872	minus	2
106417250		uncharacterized LOC106417250		C9	NC_027775.1	14053583	14055464	minus	4
106417252		uncharacterized LOC106417252		C9	NC_027775.1	14085324	14088684	plus	6
106418493		polyadenylate-binding protein 2-like		C9	NC_027775.1	14170000	14173554	minus	19
106417253		uncharacterized protein At4g04775-like		C9	NC_027775.1	14231634	14232117	minus	2
106417254		uncharacterized LOC106417254		C9	NC_027775.1	14238279	14241115	minus	4
106417255		uncharacterized LOC106417255		C9	NC_027775.1	14244872	14251560	minus	0
106417257		uncharacterized LOC106417257		C9	NC_027775.1	14255520	14261608	minus	5
106417642		uncharacterized LOC106417642		C9	NC_027775.1	14298441	14298979	minus	1
106418107		uncharacterized LOC106418107		C9	NC_027775.1	14303732	14304850	plus	3
106418675		ran-binding protein 10-like	BnaAnng02010D	C9	NC_027775.1	14306023	14309121	plus	10
106418080		uncharacterized LOC106418080		C9	NC_027775.1	14348247	14349156	plus	3
106418083		uncharacterized LOC106418083		C9	NC_027775.1	14353882	14354791	plus	3
106417657		transcription factor bHLH80-like	BnaCnng37600D	C9	NC_027775.1	14370806	14372803	minus	5
106416712		transcription factor bHLH80-like		C9	NC_027775.1	14382493	14384595	minus	5
106417258		uncharacterized LOC106417258		C9	NC_027775.1	14385580	14387591	plus	4
106418180		uncharacterized LOC106418180		C9	NC_027775.1	14388321	14388644	plus	3
106417259		uncharacterized LOC106417259		C9	NC_027775.1	14389762	14390827	plus	4
106418637		uncharacterized protein At1g04910-like		C9	NC_027775.1	14403837	14407209	plus	9
106417260		uncharacterized LOC106417260		C9	NC_027775.1	14460573	14462276	minus	4
106417261		probable xyloglucan glycosyltransferase 12		C9	NC_027775.1	14479026	14482422	plus	0
106417262		uncharacterized LOC106417262		C9	NC_027775.1	14483874	14486492	minus	1
106416668		uncharacterized LOC106416668		C9	NC_027775.1	14494271	14499707	minus	8
106417995		uncharacterized LOC106417995		C9	NC_027775.1	14500035	14500808	plus	3
106416647		uncharacterized LOC106416647		C9	NC_027775.1	14501807	14504364	plus	11
106417263		NF-kappa-B-activating protein-like		C9	NC_027775.1	14507200	14508628	minus	0
106416502		protein EI24 homolog	BnaA09g53820D	C9	NC_027775.1	14509114	14511748	plus	11
106417265		uncharacterized LOC106417265		C9	NC_027775.1	14525288	14529161	minus	0
106417266		uncharacterized LOC106417266		C9	NC_027775.1	14529203	14533949	minus	2
106416479		uncharacterized protein At4g06744-like		C9	NC_027775.1	14534220	14535667	plus	2
106416482		uncharacterized LOC106416482		C9	NC_027775.1	14536661	14539416	plus	8
106416481		uncharacterized protein At4g06744-like		C9	NC_027775.1	14539438	14540323	plus	1
106416871		uncharacterized LOC106416871		C9	NC_027775.1	14541317	14544106	plus	8
106417267		uncharacterized mitochondrial protein AtMg00810-like		C9	NC_027775.1	14546268	14549441	minus	3
106417268		uncharacterized LOC106417268		C9	NC_027775.1	14590422	14593008	plus	4
106418009		uncharacterized LOC106418009		C9	NC_027775.1	14632904	14638177	minus	3
106417269		uncharacterized LOC106417269		C9	NC_027775.1	14655465	14655950	minus	1
106417270		endonuclease V-like		C9	NC_027775.1	14667621	14668328	minus	4
106417271		uncharacterized LOC106417271		C9	NC_027775.1	14669106	14672560	minus	6
106417272		nucleolin-like		C9	NC_027775.1	14687169	14688008	plus	2
106417273		uncharacterized LOC106417273		C9	NC_027775.1	14689587	14690307	plus	2
106417274		uncharacterized LOC106417274		C9	NC_027775.1	14691218	14694013	plus	4
106417275		uncharacterized LOC106417275		C9	NC_027775.1	14695906	14697051	plus	1
106417277		uncharacterized LOC106417277		C9	NC_027775.1	14698730	14701842	minus	6
106418567		ubiquitin-conjugating enzyme E2 10		C9	NC_027775.1	14780786	14782420	minus	5
106418566		myosin IB heavy chain-like		C9	NC_027775.1	14783049	14784018	plus	0
106417278		protein FAR1-RELATED SEQUENCE 4-like		C9	NC_027775.1	14797700	14800114	minus	1
106418661		uncharacterized LOC106418661		C9	NC_027775.1	14806782	14808196	plus	5
106418660		probable beta-1,3-galactosyltransferase 11	BnaC09g29640D	C9	NC_027775.1	14808262	14811105	minus	12
106418194		ATP-dependent Clp protease ATP-binding subunit ClpX-like		C9	NC_027775.1	14813579	14817526	plus	15
106418193		probable pectinesterase/pectinesterase inhibitor 61		C9	NC_027775.1	14817653	14819737	minus	2
106417279		ATP-dependent Clp protease ATP-binding subunit ClpX-like		C9	NC_027775.1	14822541	14825322	plus	13
106418283		probable pectinesterase/pectinesterase inhibitor 61		C9	NC_027775.1	14825449	14827536	minus	2
106417280		uncharacterized mitochondrial protein AtMg00240-like		C9	NC_027775.1	14855295	14855738	minus	1
106416765		uncharacterized LOC106416765		C9	NC_027775.1	14869463	14871732	minus	4
106417281		O-acyltransferase WSD1-like		C9	NC_027775.1	14888549	14905019	plus	0
106417283		O-acyltransferase WSD1-like		C9	NC_027775.1	14905207	14907464	minus	0
106417284		O-acyltransferase WSD1-like		C9	NC_027775.1	14909697	14914130	plus	0
106417800		O-acyltransferase WSD1-like		C9	NC_027775.1	14914318	14922763	minus	0
106417285		uncharacterized LOC106417285		C9	NC_027775.1	14958056	14958688	plus	1
106417286		uncharacterized LOC106417286		C9	NC_027775.1	14961941	14963599	plus	2
106418697		protein BOBBER 1-like		C9	NC_027775.1	14972604	14974523	plus	6
106416407		protein BOBBER 1-like		C9	NC_027775.1	14979737	14981675	plus	6
106416406		protein BOBBER 1-like		C9	NC_027775.1	14992879	14994817	plus	6
106417287		uncharacterized LOC106417287		C9	NC_027775.1	15048223	15050831	plus	4
106416437		putative zinc finger protein CONSTANS-LIKE 11		C9	NC_027775.1	15121307	15123823	plus	5
106418551		histone-lysine N-methyltransferase ATX5-like		C9	NC_027775.1	15126074	15132120	plus	23
106418369		probable plastid-lipid-associated protein 14, chloroplastic	BnaC09g29780D	C9	NC_027775.1	15137717	15141187	plus	14
106417864		importin subunit beta-1-like	BnaC09g29790D	C9	NC_027775.1	15141904	15145915	plus	4
106417288		importin subunit beta-1-like		C9	NC_027775.1	15152811	15154457	plus	1
106417865		uncharacterized LOC106417865		C9	NC_027775.1	15154733	15157013	plus	4
106417654		uncharacterized LOC106417654		C9	NC_027775.1	15180531	15181521	plus	3
106417289		uncharacterized LOC106417289		C9	NC_027775.1	15185198	15186078	plus	2
106418492		thylakoid lumenal 17.4 kDa protein, chloroplastic-like	BnaC09g29820D	C9	NC_027775.1	15199724	15201063	minus	4
106418465		WD repeat-containing protein 44-like		C9	NC_027775.1	15201950	15205338	minus	0
106417290		uncharacterized LOC106417290		C9	NC_027775.1	15211650	15222815	minus	0
106417292		uncharacterized LOC106417292		C9	NC_027775.1	15239062	15239838	plus	2
106416717		oligopeptide transporter 9	BnaC09g29840D	C9	NC_027775.1	15241194	15244687	plus	6
106417293		uncharacterized LOC106417293		C9	NC_027775.1	15245948	15248027	plus	7
106417294		uncharacterized LOC106417294		C9	NC_027775.1	15249850	15255073	plus	0
106418473		vacuolar protein sorting-associated protein 26A-like		C9	NC_027775.1	15258638	15261783	minus	12
106418690		ATPase family AAA domain-containing protein 1-like		C9	NC_027775.1	15283081	15284951	minus	5
106416439		probable serine incorporator	BnaC07g07190D	C9	NC_027775.1	15298828	15301319	plus	11
106417811		uncharacterized LOC106417811		C9	NC_027775.1	15305861	15307024	plus	2
106418599		probable serine incorporator		C9	NC_027775.1	15314300	15322462	plus	13
106417295		probable serine incorporator		C9	NC_027775.1	15326566	15328047	plus	6
106417908		uncharacterized LOC106417908		C9	NC_027775.1	15332585	15336065	plus	2
106417296		VIN3-like protein 1		C9	NC_027775.1	15358102	15359251	plus	3
106417297		uncharacterized LOC106417297		C9	NC_027775.1	15374625	15375635	plus	1
106418687		VIN3-like protein 1		C9	NC_027775.1	15377708	15379626	plus	3
106417299		uncharacterized LOC106417299		C9	NC_027775.1	15389960	15391216	minus	1
106418044		uncharacterized LOC106418044		C9	NC_027775.1	15412292	15415718	minus	5
106417914		uncharacterized LOC106417914		C9	NC_027775.1	15455493	15456814	minus	4
106416581		uncharacterized LOC106416581		C9	NC_027775.1	15458727	15460477	minus	7
106417300		F-box protein At3g49450-like		C9	NC_027775.1	15473523	15474527	plus	0
106418404		probable esterase KAI2		C9	NC_027775.1	15480182	15482355	plus	2
106417301		uncharacterized LOC106417301		C9	NC_027775.1	15484090	15486509	plus	3
106417302		uncharacterized LOC106417302		C9	NC_027775.1	15499873	15501269	minus	3
106417927		ethylene-responsive transcription factor 12-like		C9	NC_027775.1	15517145	15517956	minus	1
106417693		uncharacterized LOC106417693		C9	NC_027775.1	15525857	15527139	minus	2
106417303		probable F-box protein At3g22720		C9	NC_027775.1	15554954	15574649	minus	0
106416791		uncharacterized LOC106416791		C9	NC_027775.1	15563660	15564473	minus	3
106417304		uncharacterized LOC106417304		C9	NC_027775.1	15578516	15579278	plus	2
106418487		putative leucine-rich repeat receptor-like serine/threonine-protein kinase At2g14440		C9	NC_027775.1	15588271	15591587	minus	9
106417839		uncharacterized LOC106417839		C9	NC_027775.1	15598246	15598678	plus	2
106418557		auxin-repressed 12.5 kDa protein-like		C9	NC_027775.1	15601369	15602692	plus	4
106418260		glyoxysomal processing protease, glyoxysomal-like		C9	NC_027775.1	15606126	15610906	plus	15
106417305		glyoxysomal processing protease, glyoxysomal-like		C9	NC_027775.1	15627291	15630059	plus	9
106416567		dof zinc finger protein DOF1.4-like		C9	NC_027775.1	15655473	15656613	plus	1
106416359		dof zinc finger protein DOF1.4-like		C9	NC_027775.1	15657502	15659178	plus	1
106418025		B3 domain-containing transcription factor LEC2-like		C9	NC_027775.1	15675075	15678856	plus	6
106418019		uncharacterized LOC106418019		C9	NC_027775.1	15686780	15688438	minus	3
106416588		non-classical arabinogalactan protein 31-like		C9	NC_027775.1	15693215	15695393	plus	2
106417955		protein RALF-like 4		C9	NC_027775.1	15717236	15717667	minus	1
106418568		protein SMG7L-like	BnaA09g27410D	C9	NC_027775.1	15726758	15730533	plus	7
106418569		uncharacterized LOC106418569		C9	NC_027775.1	15730579	15731629	minus	4
106416364		uncharacterized LOC106416364		C9	NC_027775.1	15755355	15758577	plus	9
106418066		purine permease 1-like		C9	NC_027775.1	15758859	15760143	plus	2
106417306		putative F-box protein At1g50870		C9	NC_027775.1	15765578	15766738	minus	1
106417910		F-box protein At5g18160-like	BnaA09g27470D	C9	NC_027775.1	15767647	15768849	minus	1
106417308		uncharacterized LOC106417308		C9	NC_027775.1	15774782	15778834	plus	5
106416699		uncharacterized LOC106416699		C9	NC_027775.1	15782469	15783597	plus	1
106417309		ethylene-responsive transcription factor ERF087-like		C9	NC_027775.1	15793760	15796236	minus	2
106418128		uncharacterized LOC106418128		C9	NC_027775.1	15801121	15801615	minus	2
106417683		UPF0426 protein At1g28150, chloroplastic-like	BnaA09g27500D	C9	NC_027775.1	15812441	15813419	plus	3
106416520		uncharacterized LOC106416520		C9	NC_027775.1	15813675	15814991	plus	3
106416518		calcium-dependent protein kinase 10-like		C9	NC_027775.1	15815594	15816491	minus	3
106416519		uncharacterized LOC106416519		C9	NC_027775.1	15816499	15817093	plus	2
106417819		indole-3-acetic acid-amido synthetase GH3.17-like	BnaA09g27530D	C9	NC_027775.1	15833692	15836382	minus	4
106416585		serine carboxypeptidase-like 45		C9	NC_027775.1	15856298	15859119	plus	9
106416586		uncharacterized LOC106416586		C9	NC_027775.1	15858857	15861744	minus	12
106417310		uncharacterized LOC106417310		C9	NC_027775.1	15866240	15867625	minus	1
106416358		poly(A) polymerase I-like		C9	NC_027775.1	15869770	15873082	minus	13
106417311		uncharacterized protein At4g04775-like		C9	NC_027775.1	15883387	15883878	plus	2
106417312		uncharacterized LOC106417312		C9	NC_027775.1	15885661	15888485	minus	4
106418119		uncharacterized LOC106418119		C9	NC_027775.1	15903522	15911264	minus	5
106417313		glutathione S-transferase T3-like		C9	NC_027775.1	15917245	15919016	plus	3
106417788		uncharacterized LOC106417788		C9	NC_027775.1	15925978	15927143	minus	2
106418303		U4/U6 small nuclear ribonucleoprotein Prp3-like		C9	NC_027775.1	15941127	15944651	minus	6
106416779		zinc finger protein CONSTANS-LIKE 15-like		C9	NC_027775.1	15952353	15954071	plus	0
106417314		uncharacterized LOC106417314		C9	NC_027775.1	15957811	15958863	minus	2
106417315		putative pentatricopeptide repeat-containing protein At1g28020		C9	NC_027775.1	15965325	15967949	plus	0
106417906		uncharacterized LOC106417906		C9	NC_027775.1	15976551	15978523	minus	6
106417316		putative pentatricopeptide repeat-containing protein At1g28020		C9	NC_027775.1	15987047	15990608	plus	0
106417696		uncharacterized LOC106417696		C9	NC_027775.1	15992928	15997537	plus	4
106417318		ABC transporter B family member 14-like		C9	NC_027775.1	15999825	16012262	minus	9
106417690		uncharacterized LOC106417690		C9	NC_027775.1	16013926	16015327	minus	2
106417319		uncharacterized LOC106417319		C9	NC_027775.1	16023418	16023876	plus	1
106417320		putative pentatricopeptide repeat-containing protein At1g43010		C9	NC_027775.1	16028612	16030051	plus	2
106417321		putative pentatricopeptide repeat-containing protein At1g28020		C9	NC_027775.1	16041498	16044378	plus	0
106418650		uncharacterized LOC106418650		C9	NC_027775.1	16059134	16060629	plus	3
106418653		uncharacterized LOC106418653		C9	NC_027775.1	16060686	16062948	minus	7
106418652		nuclear transport factor 2-like	BnaCnng16260D	C9	NC_027775.1	16080764	16081734	minus	2
106418022		F-box/kelch-repeat protein At3g04660-like		C9	NC_027775.1	16082976	16084150	plus	1
106417322		protein Brevis radix-like 2		C9	NC_027775.1	16092395	16093794	plus	0
106417323		protein Brevis radix-like 2		C9	NC_027775.1	16098035	16099243	plus	3
106417324		uncharacterized LOC106417324		C9	NC_027775.1	16099383	16100069	plus	1
106417326		uncharacterized LOC106417326		C9	NC_027775.1	16113551	16120979	minus	0
106417327		uncharacterized LOC106417327		C9	NC_027775.1	16123500	16124903	plus	1
106417328		uncharacterized LOC106417328		C9	NC_027775.1	16137539	16138821	minus	0
106417329		uncharacterized LOC106417329		C9	NC_027775.1	16143377	16144780	plus	1
106417330		uncharacterized LOC106417330		C9	NC_027775.1	16148272	16149242	plus	2
106418374		non-specific lipid transfer protein GPI-anchored 1-like		C9	NC_027775.1	16158828	16162800	minus	2
106418375		non-specific lipid transfer protein GPI-anchored 1-like		C9	NC_027775.1	16181595	16182479	minus	1
106418395		ABC transporter B family member 13-like		C9	NC_027775.1	16212297	16217241	plus	9
106418396		glucuronoxylan 4-O-methyltransferase 1-like		C9	NC_027775.1	16217466	16218727	plus	1
106417675		65-kDa microtubule-associated protein 8		C9	NC_027775.1	16220148	16223512	minus	11
106416752		epithiospecifier protein-like		C9	NC_027775.1	16248763	16249793	plus	2
106418602		inactive GDSL esterase/lipase-like protein 25	BnaC06g10440D	C9	NC_027775.1	16260179	16262515	minus	5
106417332		GDSL esterase/lipase 22-like		C9	NC_027775.1	16308948	16310172	plus	3
106417868		inactive GDSL esterase/lipase-like protein 23		C9	NC_027775.1	16323574	16325697	plus	4
106418644		GDSL esterase/lipase 3-like	BnaC06g10380D	C9	NC_027775.1	16347692	16350235	minus	5
106417333		uncharacterized protein At1g43920, Chloroplastic-like		C9	NC_027775.1	16352286	16352790	plus	2
106417334		putative ubiquitin-conjugating enzyme E2 38		C9	NC_027775.1	16358143	16370469	minus	6
106416408		uncharacterized LOC106416408		C9	NC_027775.1	16371458	16374306	minus	8
106416409		uncharacterized LOC106416409		C9	NC_027775.1	16379348	16381111	minus	5
106417335		putative ubiquitin-conjugating enzyme E2 38		C9	NC_027775.1	16381308	16383687	minus	4
106417337		putative ubiquitin-conjugating enzyme E2 38		C9	NC_027775.1	16386356	16387537	minus	5
106417338		uncharacterized LOC106417338		C9	NC_027775.1	16401967	16402670	minus	2
106417869		uncharacterized LOC106417869		C9	NC_027775.1	16403042	16404569	minus	5
106418034		uncharacterized LOC106418034		C9	NC_027775.1	16423446	16423993	minus	2
106417828		uncharacterized LOC106417828		C9	NC_027775.1	16430519	16432642	plus	5
106416418		proteasome subunit alpha type-5-A		C9	NC_027775.1	16436507	16438407	plus	10
106418361		pectinesterase 1		C9	NC_027775.1	16438638	16440727	minus	2
106416420		pectinesterase 2		C9	NC_027775.1	16441981	16444444	minus	3
106417893		uncharacterized LOC106417893		C9	NC_027775.1	16447832	16448988	plus	3
106417339		zinc finger BED domain-containing protein RICESLEEPER 2-like		C9	NC_027775.1	16449748	16460638	minus	8
106417989		uncharacterized LOC106417989		C9	NC_027775.1	16463547	16465965	plus	4
106417669		RING-H2 finger protein ATL60		C9	NC_027775.1	16478347	16479626	minus	1
106418118		cysteine--tRNA ligase 2, cytoplasmic-like		C9	NC_027775.1	16489097	16490379	minus	0
106418665		uncharacterized LOC106418665		C9	NC_027775.1	16494136	16497345	minus	7
106418098		uncharacterized LOC106418098		C9	NC_027775.1	16497697	16498752	plus	3
106417633		uncharacterized protein C23H3.12c-like		C9	NC_027775.1	16499198	16500998	plus	8
106418705		26S protease regulatory subunit 7 homolog A-like		C9	NC_027775.1	16501917	16504162	plus	9
106417340		26S protease regulatory subunit 7 homolog A-like		C9	NC_027775.1	16505420	16508521	plus	14
106416509		F-box protein At1g53790		C9	NC_027775.1	16509066	16511349	minus	5
106418427		auxin response factor 6-like		C9	NC_027775.1	16521661	16531007	plus	16
106416557		uncharacterized LOC106416557		C9	NC_027775.1	16538500	16541624	minus	6
106416617		putative hydrolase C777.06c		C9	NC_027775.1	16551272	16553574	minus	10
106417341		uncharacterized LOC106417341		C9	NC_027775.1	16565635	16567335	plus	3
106417743		auxilin-related protein 2-like	BnaCnng69510D	C9	NC_027775.1	16573991	16575900	plus	5
106417342		uncharacterized LOC106417342		C9	NC_027775.1	16580846	16582000	plus	3
106418012		elongation factor 2-like		C9	NC_027775.1	16589976	16593449	minus	4
106416555		CBL-interacting serine/threonine-protein kinase 23-like		C9	NC_027775.1	16595328	16601089	minus	13
106417343		F-box/kelch-repeat protein At3g27150-like		C9	NC_027775.1	16603673	16604863	minus	1
106417344		F-box/kelch-repeat protein At3g27150-like	BnaC03g76190D	C9	NC_027775.1	16610790	16612016	minus	1
106417345		uncharacterized LOC106417345		C9	NC_027775.1	16616431	16617832	plus	3
106417347		uncharacterized LOC106417347		C9	NC_027775.1	16670679	16671374	plus	1
106416636		phosphate transporter PHO1-like		C9	NC_027775.1	16685880	16692743	plus	16
106418405		long-chain-alcohol oxidase FAO3-like	BnaC07g08090D	C9	NC_027775.1	16693066	16696587	minus	3
106417997		uncharacterized LOC106417997		C9	NC_027775.1	16699150	16703546	plus	4
106417348		glutathione S-transferase T3-like		C9	NC_027775.1	16700747	16701659	plus	2
106417950		uncharacterized LOC106417950		C9	NC_027775.1	16707187	16707970	minus	2
106418448		probable plastid-lipid-associated protein 6, chloroplastic	BnaC07g08100D	C9	NC_027775.1	16714312	16715697	plus	4
106416371		60S ribosomal protein L36a		C9	NC_027775.1	16722470	16723808	minus	4
106417349		uncharacterized LOC106417349		C9	NC_027775.1	16729159	16730511	minus	6
106417938		CRIB domain-containing protein RIC5-like		C9	NC_027775.1	16742708	16745159	minus	5
106418413		metal-nicotianamine transporter YSL3-like		C9	NC_027775.1	16766750	16770431	plus	9
106418246		cytochrome b5		C9	NC_027775.1	16772099	16773282	plus	4
106418245		GTPase-activating protein GYP7-like	BnaC09g29930D	C9	NC_027775.1	16773308	16776012	minus	5
106418547		pyridoxal reductase, chloroplastic-like	BnaC09g29940D	C9	NC_027775.1	16778863	16780612	minus	6
106416522		auxin-responsive protein SAUR32-like		C9	NC_027775.1	16818642	16819614	plus	1
106416521		auxin-responsive protein SAUR32-like		C9	NC_027775.1	16825496	16826468	plus	1
106417804		uncharacterized LOC106417804		C9	NC_027775.1	16838274	16840292	plus	4
106417350		putative F-box/FBD/LRR-repeat protein At2g05300		C9	NC_027775.1	16841258	16842709	plus	3
106417351		F-box/FBD/LRR-repeat protein At5g53840-like		C9	NC_027775.1	16882876	16883678	plus	3
106417857		uncharacterized LOC106417857		C9	NC_027775.1	16901254	16904240	plus	9
106417353		uncharacterized LOC106417353		C9	NC_027775.1	16908175	16912188	plus	1
106418110		putative FBD-associated F-box protein At5g53635		C9	NC_027775.1	16922974	16924508	plus	3
106417986		uncharacterized LOC106417986		C9	NC_027775.1	16934613	16936339	minus	8
106417720		uncharacterized LOC106417720		C9	NC_027775.1	16977466	16979380	minus	6
106418579		ATP-dependent Clp protease ATP-binding subunit ClpX-like		C9	NC_027775.1	16982888	16986965	minus	16
106417354		uncharacterized LOC106417354		C9	NC_027775.1	16995049	16999005	plus	3
106416787		uncharacterized LOC106416787		C9	NC_027775.1	16999890	17000294	minus	2
106416776		uncharacterized LOC106416776		C9	NC_027775.1	17002574	17003387	minus	2
106417814		uncharacterized LOC106417814		C9	NC_027775.1	17013349	17015355	plus	7
106417356		uncharacterized LOC106417356		C9	NC_027775.1	17014642	17038334	plus	0
106416504		protein YLS9-like	BnaC09g30130D	C9	NC_027775.1	17063668	17064968	minus	2
106417928		uncharacterized LOC106417928		C9	NC_027775.1	17067953	17068621	plus	2
106417357		uncharacterized LOC106417357		C9	NC_027775.1	17124781	17127046	minus	2
106417358		uncharacterized protein At4g02000-like		C9	NC_027775.1	17128577	17131528	plus	3
106417359		hsp70-Hsp90 organizing protein 2-like		C9	NC_027775.1	17138853	17140184	plus	6
106418218		uncharacterized LOC106418218		C9	NC_027775.1	17143736	17144171	plus	3
106417360		mitochondrial outer membrane protein porin 3-like		C9	NC_027775.1	17146843	17151885	plus	6
106417361		mitochondrial outer membrane protein porin 3-like		C9	NC_027775.1	17153031	17153953	plus	3
106417362		uncharacterized LOC106417362		C9	NC_027775.1	17160561	17164128	minus	3
106418645		MLO-like protein 11		C9	NC_027775.1	17166983	17170808	plus	15
106417363		uncharacterized LOC106417363		C9	NC_027775.1	17171090	17171703	plus	0
106417364		uncharacterized LOC106417364		C9	NC_027775.1	17174583	17177551	minus	5
106418646		MLO-like protein 11		C9	NC_027775.1	17178194	17180891	plus	12
106417366		non-canonical poly(A) RNA polymerase PAPD5-like		C9	NC_027775.1	17193116	17196586	plus	14
106418720		RNA-binding protein 25-like		C9	NC_027775.1	17197399	17199722	plus	8
106417367		uncharacterized LOC106417367		C9	NC_027775.1	17245606	17247261	plus	1
106417884		uncharacterized LOC106417884		C9	NC_027775.1	17259621	17262113	plus	9
106417368		uncharacterized LOC106417368		C9	NC_027775.1	17269903	17271529	plus	5
106417369		uncharacterized LOC106417369		C9	NC_027775.1	17280772	17284639	plus	0
106417370		uncharacterized LOC106417370		C9	NC_027775.1	17285071	17287828	minus	6
106417887		stress-induced protein KIN2-like	BnaC09g53640D	C9	NC_027775.1	17289618	17290088	plus	3
106416774		uncharacterized LOC106416774		C9	NC_027775.1	17295888	17298818	minus	3
106417371		uncharacterized LOC106417371		C9	NC_027775.1	17318459	17323113	minus	6
106417679		VQ motif-containing protein 33-like		C9	NC_027775.1	17325299	17326371	plus	1
106418031		uncharacterized LOC106418031		C9	NC_027775.1	17346031	17346511	minus	3
106418416		G-type lectin S-receptor-like serine/threonine-protein kinase At1g11330	BnaCnng55880D	C9	NC_027775.1	17362234	17365771	plus	7
106418418		probable bifunctional methylthioribulose-1-phosphate dehydratase/enolase-phosphatase E1		C9	NC_027775.1	17365627	17369587	minus	13
106418648		amidase 1-like		C9	NC_027775.1	17389942	17391828	plus	6
106417912		putative UDP-glucuronate:xylan alpha-glucuronosyltransferase 5	BnaC08g42860D	C9	NC_027775.1	17392557	17395294	plus	3
106418620		sucrose nonfermenting 4-like protein	BnaC08g42850D	C9	NC_027775.1	17395800	17400286	minus	12
106418393		replication protein A 70 kDa DNA-binding subunit C-like		C9	NC_027775.1	17403519	17406301	plus	2
106418394		uncharacterized LOC106418394		C9	NC_027775.1	17406290	17408033	minus	4
106417372		uncharacterized LOC106417372		C9	NC_027775.1	17419477	17420998	minus	3
106417374		F-box/kelch-repeat protein At4g38940-like		C9	NC_027775.1	17421593	17422922	minus	2
106417375		MLP-like protein 328		C9	NC_027775.1	17465368	17466647	minus	2
106417376		uncharacterized LOC106417376		C9	NC_027775.1	17473160	17475542	minus	0
106416545		uncharacterized LOC106416545		C9	NC_027775.1	17490865	17493953	plus	9
106418278		beta-galactosidase 2	BnaC04g27780D	C9	NC_027775.1	17495225	17501610	minus	18
106416725		conserved oligomeric Golgi complex subunit 4-like		C9	NC_027775.1	17520861	17522565	minus	2
106418564		zinc finger A20 and AN1 domain-containing stress-associated protein 6-like		C9	NC_027775.1	17532315	17533517	minus	3
106418565		uncharacterized LOC106418565		C9	NC_027775.1	17533548	17535203	plus	3
106418540		zinc finger A20 and AN1 domain-containing stress-associated protein 6-like		C9	NC_027775.1	17540167	17541302	minus	3
106418542		uncharacterized LOC106418542		C9	NC_027775.1	17541400	17542864	plus	3
106418541		uncharacterized LOC106418541		C9	NC_027775.1	17543914	17545737	plus	5
106417377		uncharacterized LOC106417377		C9	NC_027775.1	17546635	17548203	plus	3
106417378		putative nuclease HARBI1		C9	NC_027775.1	17546780	17549404	plus	0
106417379		putative nuclease HARBI1		C9	NC_027775.1	17549528	17550262	plus	2
106418042		uncharacterized LOC106418042		C9	NC_027775.1	17577904	17578489	plus	1
106417380		uncharacterized LOC106417380		C9	NC_027775.1	17603293	17604183	plus	2
106417853		protein LITTLE ZIPPER 3-like	BnaC04g27870D	C9	NC_027775.1	17615037	17615585	plus	1
106417381		uncharacterized LOC106417381		C9	NC_027775.1	17636803	17639218	plus	7
106417835		uncharacterized LOC106417835		C9	NC_027775.1	17654087	17654718	plus	1
106417603		cytochrome b-c1 complex subunit 9-like	BnaC04g27940D	C9	NC_027775.1	17661893	17663020	plus	3
106417999		uncharacterized LOC106417999		C9	NC_027775.1	17725197	17725580	minus	2
106417382		uncharacterized LOC106417382		C9	NC_027775.1	17735548	17736066	minus	1
106417384		keratin, type II cytoskeletal 2 epidermal-like		C9	NC_027775.1	17778636	17779762	plus	3
106417385		ethylene-responsive transcription factor RAP2-9-like		C9	NC_027775.1	17780646	17781023	plus	2
106418698		protein EI24 homolog	BnaC09g24980D	C9	NC_027775.1	17791092	17793841	plus	11
106417605		uncharacterized LOC106417605		C9	NC_027775.1	17795369	17797277	minus	4
106417709		uncharacterized protein At4g06744-like		C9	NC_027775.1	17803580	17805037	plus	2
106417386		uncharacterized LOC106417386		C9	NC_027775.1	17826244	17828174	plus	2
106417387		uncharacterized LOC106417387		C9	NC_027775.1	17861040	17872662	plus	8
106417388		uncharacterized LOC106417388		C9	NC_027775.1	17873562	17877470	minus	3
106418507		E3 ubiquitin-protein ligase RING1-like		C9	NC_027775.1	17886953	17888624	plus	1
106417932	BNAC09G34820D	uncharacterized LOC106417932		C9	NC_027775.1	17896090	17896791	minus	1
106418573		uncharacterized LOC106418573		C9	NC_027775.1	17900071	17901511	minus	1
106417842		suppressor of disruption of TFIIS-like	BnaC09g34800D	C9	NC_027775.1	17907331	17909423	plus	7
106416664		uncharacterized LOC106416664		C9	NC_027775.1	17910975	17912734	plus	0
106416665		uncharacterized protein C24B11.05-like		C9	NC_027775.1	17912767	17915047	plus	0
106418388		uncharacterized LOC106418388		C9	NC_027775.1	17917943	17921136	plus	9
106418387		scarecrow-like protein 11		C9	NC_027775.1	17921210	17923199	minus	1
106416590		thymidylate kinase-like		C9	NC_027775.1	17929365	17930822	minus	4
106418468		telomere repeat-binding protein 1-like		C9	NC_027775.1	17931182	17934672	minus	11
106417389		uncharacterized LOC106417389		C9	NC_027775.1	17955169	17956149	minus	1
106417390		uncharacterized LOC106417390		C9	NC_027775.1	17957697	17958553	minus	2
106417392		uncharacterized LOC106417392		C9	NC_027775.1	17961228	17962208	minus	1
106417711		uncharacterized LOC106417711		C9	NC_027775.1	17963756	17965100	minus	3
106418381		oxysterol-binding protein-related protein 3C-like		C9	NC_027775.1	17972002	17974207	minus	8
106416507		PGR5-like protein 1B, chloroplastic		C9	NC_027775.1	17975321	17977202	minus	7
106418074		protein INVOLVED IN DE NOVO 2-like		C9	NC_027775.1	17977601	17980452	minus	8
106417393		methyl-CpG-binding domain-containing protein 6-like		C9	NC_027775.1	17981327	17984401	minus	4
106416667		uncharacterized LOC106416667		C9	NC_027775.1	17984631	17992127	minus	6
106417394		actin-4-like		C9	NC_027775.1	17992438	17993492	minus	5
106417395		protein INVOLVED IN DE NOVO 2-like		C9	NC_027775.1	17995324	17999631	minus	4
106417396		methyl-CpG-binding domain-containing protein 6-like		C9	NC_027775.1	18000604	18002624	minus	4
106417873		actin-12-like		C9	NC_027775.1	18002665	18004450	minus	0
106417397		uncharacterized LOC106417397		C9	NC_027775.1	18006565	18010775	plus	5
106417821		uncharacterized LOC106417821		C9	NC_027775.1	18020191	18020995	plus	1
106417735		uncharacterized LOC106417735		C9	NC_027775.1	18042513	18043806	minus	0
106417710		uncharacterized LOC106417710		C9	NC_027775.1	18061351	18062067	plus	2
106418191		uncharacterized LOC106418191		C9	NC_027775.1	18066910	18067827	minus	3
106417398		disease resistance-like protein CSA1		C9	NC_027775.1	18074358	18077782	minus	5
106418029		protein PHLOEM PROTEIN 2-LIKE A8-like		C9	NC_027775.1	18128031	18133172	minus	2
106417944		probable WRKY transcription factor 16		C9	NC_027775.1	18146380	18148606	plus	3
106417779		glutelin type-A 2-like		C9	NC_027775.1	18156936	18158929	minus	3
106417767		uncharacterized LOC106417767		C9	NC_027775.1	18164732	18165284	minus	3
106417768		uncharacterized LOC106417768		C9	NC_027775.1	18165413	18166068	minus	3
106417766		cytochrome P450 720B2-like		C9	NC_027775.1	18166590	18167969	minus	0
106417789		jasmonate O-methyltransferase-like	BnaC08g19000D	C9	NC_027775.1	18169264	18171852	minus	4
106417934		transcription factor MYB86-like		C9	NC_027775.1	18193339	18194793	plus	3
106417704		germin-like protein subfamily 2 member 1	BnaC08g42670D	C9	NC_027775.1	18197506	18198427	plus	2
106417700	BN-PHYA-1	phytochrome A-like	BnaC08g42660D|phytochrome A	C9	NC_027775.1	18199220	18204555	minus	6
106417705		60S ribosomal protein L21-1-like		C9	NC_027775.1	18205918	18206810	plus	2
106417703		probable serine/threonine-protein kinase At1g09600		C9	NC_027775.1	18206853	18211000	plus	7
106417702		leucine--tRNA ligase, cytoplasmic-like		C9	NC_027775.1	18211399	18215304	minus	3
106418372		probable elongation factor 1-gamma 1	BnaC08g42630D	C9	NC_027775.1	18215507	18218138	plus	8
106417652		uncharacterized LOC106417652		C9	NC_027775.1	18218491	18219439	plus	2
106418724		60S ribosomal protein L21-1-like		C9	NC_027775.1	18223825	18235479	minus	4
106416417		U2 small nuclear ribonucleoprotein A'		C9	NC_027775.1	18236322	18238707	minus	7
106417400		glutathione S-transferase T2-like		C9	NC_027775.1	18240118	18241008	plus	1
106417401		uncharacterized LOC106417401		C9	NC_027775.1	18242331	18242942	plus	1
106417676		tRNA pseudouridine synthase A-like	BnaC08g42540D	C9	NC_027775.1	18247172	18249991	minus	10
106416384		probable purine permease 16		C9	NC_027775.1	18253633	18254786	minus	1
106416383		multiple inositol polyphosphate phosphatase 1-like	BnaC08g42510D	C9	NC_027775.1	18258001	18260644	plus	11
106416385		TRAF-type zinc finger domain-containing protein 1-like		C9	NC_027775.1	18260516	18261883	minus	4
106418068		oligopeptide transporter 2-like		C9	NC_027775.1	18262189	18264957	minus	3
106418123		phosphoglycerate mutase-like protein 1		C9	NC_027775.1	18266065	18268162	minus	10
106417402		uncharacterized LOC106417402		C9	NC_027775.1	18283857	18284624	minus	1
106417403		uncharacterized mitochondrial protein AtMg00310-like		C9	NC_027775.1	18300215	18300738	minus	2
106417706		transmembrane protein 136-like	BnaC05g27920D	C9	NC_027775.1	18301627	18303250	plus	4
106418040		uncharacterized LOC106418040		C9	NC_027775.1	18305474	18308977	minus	0
106418440		14-3-3-like protein GF14 phi	BnaC05g27930D	C9	NC_027775.1	18318121	18320046	minus	4
106417404		uncharacterized LOC106417404		C9	NC_027775.1	18330121	18330498	plus	1
106417806		uncharacterized LOC106417806		C9	NC_027775.1	18344883	18346912	minus	4
106417405		uncharacterized LOC106417405		C9	NC_027775.1	18357796	18358365	minus	1
106417406		uncharacterized LOC106417406		C9	NC_027775.1	18365437	18367348	plus	3
106416645		uncharacterized protein At3g43530-like		C9	NC_027775.1	18368356	18372038	minus	7
106418717		5'-adenylylsulfate reductase-like 4		C9	NC_027775.1	18372531	18374126	plus	4
106418582		probable protein phosphatase 2C 10	BnaCnng27710D	C9	NC_027775.1	18374671	18376658	minus	6
106417407		uncharacterized protein At4g04775-like		C9	NC_027775.1	18381247	18381669	plus	2
106416551		uncharacterized LOC106416551		C9	NC_027775.1	18388768	18398271	plus	9
106417409		uncharacterized LOC106417409		C9	NC_027775.1	18424139	18426103	plus	3
106417601		uncharacterized LOC106417601		C9	NC_027775.1	18432597	18433573	plus	2
106417410		uncharacterized LOC106417410		C9	NC_027775.1	18457826	18463081	plus	3
106418472		transcription factor PCL1-like		C9	NC_027775.1	18473425	18481158	plus	2
106418471		uncharacterized LOC106418471		C9	NC_027775.1	18476146	18477947	minus	4
106416488		uncharacterized LOC106416488		C9	NC_027775.1	18482297	18484098	minus	4
106418007		uncharacterized LOC106418007		C9	NC_027775.1	18488486	18489534	minus	3
106417411		peptidyl-prolyl cis-trans isomerase CYP38, chloroplastic-like		C9	NC_027775.1	18491865	18492640	minus	0
106418124		transmembrane emp24 domain-containing protein p24delta6-like		C9	NC_027775.1	18495420	18496496	plus	4
106418017		uncharacterized LOC106418017		C9	NC_027775.1	18497417	18498754	plus	5
106418311		bZIP transcription factor 28-like		C9	NC_027775.1	18500194	18502306	plus	2
106418312		protein transport protein SEC31-like		C9	NC_027775.1	18502374	18505165	minus	5
106417634		cytochrome b-c1 complex subunit 8-like		C9	NC_027775.1	18505931	18506734	plus	2
106417622		methylesterase 17-like		C9	NC_027775.1	18509144	18510479	minus	4
106418079		mannan endo-1,4-beta-mannosidase 3-like		C9	NC_027775.1	18522892	18524854	minus	4
106417747		RING-H2 finger protein ATL72-like		C9	NC_027775.1	18528756	18529844	minus	1
106418415		reticulon-like protein B16		C9	NC_027775.1	18531618	18533313	minus	5
106418414		superoxide dismutase [Mn] 1, mitochondrial-like		C9	NC_027775.1	18533475	18534985	plus	6
106417412		adenine/guanine permease AZG1-like		C9	NC_027775.1	18540270	18559562	minus	2
106416676		putative rRNA methyltransferase YqxC		C9	NC_027775.1	18569905	18572073	minus	9
106417911		uncharacterized LOC106417911		C9	NC_027775.1	18575111	18576059	minus	3
106417612		uncharacterized LOC106417612		C9	NC_027775.1	18577050	18577905	plus	2
106418600		uncharacterized LOC106418600		C9	NC_027775.1	18582447	18583259	plus	2
106417978		uncharacterized LOC106417978		C9	NC_027775.1	18588658	18589658	minus	4
106417413		UPF0396 protein-like		C9	NC_027775.1	18591815	18592288	plus	1
106418461		probable galactinol--sucrose galactosyltransferase 1		C9	NC_027775.1	18594023	18597871	plus	13
106417414		vacuolar cation/proton exchanger 5-like		C9	NC_027775.1	18598624	18601085	plus	0
106417415		uncharacterized LOC106417415		C9	NC_027775.1	18608676	18612808	minus	4
106418580		phosphatidylinositol/phosphatidylcholine transfer protein SFH13-like	BnaC03g70740D	C9	NC_027775.1	18626897	18631313	plus	16
106417416		uncharacterized LOC106417416		C9	NC_027775.1	18631859	18634113	minus	2
106416657		uncharacterized WD repeat-containing protein C2A9.03-like		C9	NC_027775.1	18634329	18637558	plus	11
106418443		photosystem I reaction center subunit V, chloroplastic-like	BnaC03g70700D	C9	NC_027775.1	18637994	18638697	plus	1
106418549		nucleoside diphosphate kinase 1-like	BnaC03g70690D	C9	NC_027775.1	18640891	18641886	plus	3
106418548		F-box/LRR-repeat/kelch-repeat protein At1g09650-like		C9	NC_027775.1	18642290	18643428	minus	0
106418676		chloride channel protein CLC-f-like		C9	NC_027775.1	18647864	18652067	plus	8
106416582		serine/threonine-protein kinase BRI1-like 1		C9	NC_027775.1	18655668	18659526	plus	0
106418096		probable WRKY transcription factor 10		C9	NC_027775.1	18668224	18670776	plus	5
106417915		probable WRKY transcription factor 10		C9	NC_027775.1	18683936	18684942	plus	4
106417418		probable WRKY transcription factor 10		C9	NC_027775.1	18693845	18694958	plus	4
106417419		alcohol dehydrogenase 1B-like		C9	NC_027775.1	18695044	18698360	plus	8
106416675		RNA-binding protein pno1-like		C9	NC_027775.1	18698350	18699428	plus	0
106417420		uncharacterized LOC106417420		C9	NC_027775.1	18727497	18728195	minus	2
106417421		uncharacterized LOC106417421		C9	NC_027775.1	18732366	18734570	plus	2
106417422		uncharacterized LOC106417422		C9	NC_027775.1	18735970	18739139	minus	8
106417922		scarecrow-like protein 26		C9	NC_027775.1	18744818	18746315	plus	1
106416797		F-box/kelch-repeat protein At4g39560-like		C9	NC_027775.1	18777416	18779822	plus	0
106416724		probable leucine-rich repeat receptor-like protein kinase At5g63930	BnaC09g32080D	C9	NC_027775.1	18780003	18781818	plus	1
106417685		uncharacterized LOC106417685		C9	NC_027775.1	18784057	18785122	minus	4
106417698		probable serine/threonine-protein kinase WNK11	BnaC09g32070D	C9	NC_027775.1	18795305	18796896	plus	2
106417423		uncharacterized LOC106417423		C9	NC_027775.1	18808847	18810313	minus	1
106417424		uncharacterized LOC106417424		C9	NC_027775.1	18811273	18812216	plus	2
106418253		protein TORNADO 1		C9	NC_027775.1	18815393	18819776	plus	2
106418254		uncharacterized LOC106418254		C9	NC_027775.1	18820164	18822786	minus	3
106417762		kinesin-like protein KIN12B		C9	NC_027775.1	18823806	18826483	plus	0
106416377		mitochondrial import inner membrane translocase subunit TIM22-3-like	BnaC09g32030D	C9	NC_027775.1	18826908	18828563	plus	5
106416683		beta-(1,2)-xylosyltransferase-like		C9	NC_027775.1	18835067	18837252	minus	0
106418458		protein GAMETE EXPRESSED 1-like	BnaC09g31990D	C9	NC_027775.1	18837368	18840728	plus	5
106418457		glycerophosphodiester phosphodiesterase GDPDL4-like		C9	NC_027775.1	18840802	18845400	minus	10
106417727		sodium/hydrogen exchanger 4-like		C9	NC_027775.1	18852216	18855358	plus	15
106417729		uncharacterized LOC106417729		C9	NC_027775.1	18855407	18855750	minus	0
106417426		glutathione S-transferase T2-like		C9	NC_027775.1	18858710	18859540	plus	2
106417427		uncharacterized LOC106417427		C9	NC_027775.1	18860127	18866140	plus	3
106417714		putative lipid-transfer protein DIR1		C9	NC_027775.1	18872440	18873101	minus	2
106417428		uncharacterized LOC106417428		C9	NC_027775.1	18883489	18886604	plus	4
106417429		uncharacterized LOC106417429		C9	NC_027775.1	18901631	18902645	plus	2
106417973		uncharacterized LOC106417973		C9	NC_027775.1	18907272	18908182	plus	3
106417430		uncharacterized LOC106417430		C9	NC_027775.1	18912757	18918338	plus	2
106416626		FHA domain-containing protein PS1-like		C9	NC_027775.1	18925645	18931049	plus	7
106416498		uncharacterized LOC106416498		C9	NC_027775.1	18935736	18938080	plus	8
106417431		uncharacterized LOC106417431		C9	NC_027775.1	18963503	18964481	plus	2
106418696		pentatricopeptide repeat-containing protein At1g02370, mitochondrial		C9	NC_027775.1	19029925	19030848	plus	2
106418199		putative protease Do-like 14		C9	NC_027775.1	19032093	19039110	plus	8
106418198		pentatricopeptide repeat-containing protein At1g10270-like		C9	NC_027775.1	19039121	19041884	minus	1
106418201	BnaA.BC.b	biotin carboxylase, chloroplastic-like	chloroplast biotin carboxylase	C9	NC_027775.1	19042017	19046185	minus	17
106417433		uncharacterized LOC106417433		C9	NC_027775.1	19048467	19049123	minus	1
106416353		NF-X1-type zinc finger protein NFXL1-like		C9	NC_027775.1	19053133	19057083	plus	0
106416355		protein PHLOEM PROTEIN 2-LIKE A10-like	BnaC08g42360D	C9	NC_027775.1	19057085	19058354	minus	1
106417812		uncharacterized LOC106417812		C9	NC_027775.1	19060543	19061144	plus	1
106416370		calcium-transporting ATPase 3, endoplasmic reticulum-type-like		C9	NC_027775.1	19062286	19067102	minus	17
106416550		homeobox-leucine zipper protein ATHB-17-like	BnaA06g34950D	C9	NC_027775.1	19071550	19074472	plus	4
106416549		uncharacterized LOC106416549		C9	NC_027775.1	19075945	19077102	minus	1
106416547		pentatricopeptide repeat-containing protein At2g01390-like		C9	NC_027775.1	19077491	19079970	minus	2
106417434		nicotinate-nucleotide pyrophosphorylase [carboxylating], chloroplastic-like		C9	NC_027775.1	19081060	19081946	plus	0
106417435		uncharacterized protein At1g66480-like		C9	NC_027775.1	19082018	19083179	minus	3
106417948		probable sucrose-phosphatase 1		C9	NC_027775.1	19089320	19091936	plus	9
106418020		cinnamoyl-CoA reductase 1-like		C9	NC_027775.1	19092760	19094180	minus	5
106416671		uncharacterized LOC106416671		C9	NC_027775.1	19097992	19100103	plus	8
106417876		uncharacterized LOC106417876		C9	NC_027775.1	19108338	19111093	plus	3
106418001		uncharacterized LOC106418001		C9	NC_027775.1	19112113	19113992	plus	5
106417436		nucleosome assembly protein 1;2-like		C9	NC_027775.1	19115161	19116959	plus	0
106418205		uncharacterized LOC106418205		C9	NC_027775.1	19130792	19131758	minus	3
106417897		jacalin-related lectin 11-like		C9	NC_027775.1	19144651	19150580	plus	8
106417856		uncharacterized LOC106417856		C9	NC_027775.1	19153888	19154644	minus	1
106417772		receptor-like protein 12		C9	NC_027775.1	19167115	19169422	plus	1
106418598		uncharacterized LOC106418598		C9	NC_027775.1	19177841	19182711	plus	14
106416740		uncharacterized LOC106416740		C9	NC_027775.1	19184185	19186100	plus	5
106417437		uncharacterized LOC106417437		C9	NC_027775.1	19186363	19187559	plus	2
106416642		putative E3 ubiquitin-protein ligase XBAT34		C9	NC_027775.1	19206406	19208483	plus	7
106417438		phytochrome-associated serine/threonine-protein phosphatase 3-like		C9	NC_027775.1	19210235	19213169	minus	11
106418526		phytochrome-associated serine/threonine-protein phosphatase 3-like		C9	NC_027775.1	19218090	19221052	minus	10
106416389		transcription initiation factor TFIID subunit 15-like		C9	NC_027775.1	19230984	19234357	plus	9
106418611		BTB/POZ domain-containing protein At1g50280-like		C9	NC_027775.1	19238072	19240693	plus	0
106416382		serine/threonine-protein kinase TIO-like		C9	NC_027775.1	19243005	19250692	minus	24
106418712		putative disease resistance protein At1g50180		C9	NC_027775.1	19259212	19263338	minus	3
106418713		sirohydrochlorin ferrochelatase-like		C9	NC_027775.1	19263401	19265228	minus	6
106418532		uncharacterized LOC106418532		C9	NC_027775.1	19272978	19280988	plus	25
106417440		uncharacterized LOC106417440		C9	NC_027775.1	19300129	19301136	plus	3
106417441		uncharacterized LOC106417441		C9	NC_027775.1	19315113	19316028	minus	2
106416868		protease 2-like		C9	NC_027775.1	19324228	19326786	plus	7
106418683		scarecrow-like protein 3		C9	NC_027775.1	19332220	19334343	minus	2
106418552		7-dehydrocholesterol reductase	BnaC03g68620D	C9	NC_027775.1	19339726	19343224	minus	13
106417604		7-dehydrocholesterol reductase-like		C9	NC_027775.1	19343977	19345116	minus	4
106417963		uncharacterized LOC106417963		C9	NC_027775.1	19345788	19346868	minus	2
106416669		hexokinase-3-like		C9	NC_027775.1	19356412	19359949	plus	9
106417882		uncharacterized LOC106417882		C9	NC_027775.1	19360922	19361243	minus	3
106416583		vacuolar protein sorting-associated protein 53 A-like		C9	NC_027775.1	19361877	19369391	minus	0
106417442		pollen receptor-like kinase 5		C9	NC_027775.1	19373519	19375716	plus	3
106417443		pollen receptor-like kinase 5		C9	NC_027775.1	19377814	19380807	plus	4
106417444		coiled-coil domain-containing protein 94-like		C9	NC_027775.1	19390887	19409615	plus	2
106417446		uncharacterized LOC106417446		C9	NC_027775.1	19440419	19442548	minus	1
106417447		uncharacterized LOC106417447		C9	NC_027775.1	19470857	19474136	plus	4
106417712		uncharacterized LOC106417712		C9	NC_027775.1	19481244	19483405	minus	6
106418550		TBC1 domain family member 5 homolog B-like		C9	NC_027775.1	19497746	19500992	plus	5
106418026		putative clathrin assembly protein At5g57200		C9	NC_027775.1	19501599	19504594	minus	14
106418420		phosphatidylserine decarboxylase proenzyme 2-like	BnaC09g53330D	C9	NC_027775.1	19508723	19514314	plus	20
106418421		protein CHLOROPLAST IMPORT APPARATUS 2-like		C9	NC_027775.1	19514089	19516980	minus	3
106416472		macrophage migration inhibitory factor homolog		C9	NC_027775.1	19530588	19531632	plus	3
106417448		asparagine--tRNA ligase, cytoplasmic 1-like		C9	NC_027775.1	19531717	19535442	minus	0
106418524		DNA ligase 4-like		C9	NC_027775.1	19537983	19544749	plus	26
106416380		transcription factor bHLH35-like		C9	NC_027775.1	19550807	19555546	minus	5
106416379		probable inactive purple acid phosphatase 28		C9	NC_027775.1	19555562	19558338	minus	5
106416474		transcription factor bHLH35-like		C9	NC_027775.1	19560716	19561861	minus	4
106416473		probable inactive purple acid phosphatase 28		C9	NC_027775.1	19561941	19564720	minus	5
106416635		probable inactive purple acid phosphatase 28		C9	NC_027775.1	19578091	19580131	minus	4
106417449		14-3-3-like protein GF14 nu		C9	NC_027775.1	19608229	19609931	plus	0
106417960		uncharacterized LOC106417960		C9	NC_027775.1	19614154	19615816	minus	5
106418684		uncharacterized LOC106418684		C9	NC_027775.1	19616347	19620751	minus	4
106417450		uncharacterized LOC106417450		C9	NC_027775.1	19674566	19677841	minus	6
106417957		uncharacterized LOC106417957		C9	NC_027775.1	19679538	19680463	plus	1
106417889		germin-like protein subfamily 1 member 8		C9	NC_027775.1	19689006	19689859	plus	2
106417451		protein S-acyltransferase 18-like		C9	NC_027775.1	19696214	19697662	minus	0
106417610		mavicyanin-like		C9	NC_027775.1	19698611	19699456	minus	2
106417452		protein S-acyltransferase 18-like		C9	NC_027775.1	19705785	19708164	minus	0
106417613		mavicyanin-like		C9	NC_027775.1	19708202	19709000	minus	2
106417453		protein S-acyltransferase 18-like		C9	NC_027775.1	19710176	19711694	minus	0
106418486		uncharacterized LOC106418486		C9	NC_027775.1	19713968	19716078	plus	9
106417454		uncharacterized LOC106417454		C9	NC_027775.1	19716321	19717106	minus	2
106418485		uncharacterized LOC106418485		C9	NC_027775.1	19717584	19718209	plus	3
106417456		nucleolar and coiled-body phosphoprotein 1-like		C9	NC_027775.1	19718859	19720648	plus	6
106418574		calcium-transporting ATPase 8, plasma membrane-type-like		C9	NC_027775.1	19734704	19750511	plus	36
106416707		uncharacterized LOC106416707		C9	NC_027775.1	19751100	19752856	minus	8
106417457		coatomer subunit beta-1-like		C9	NC_027775.1	19754250	19760705	plus	0
106417987		auxin efflux carrier component 2-like		C9	NC_027775.1	19773719	19779727	minus	10
106417458		uncharacterized LOC106417458		C9	NC_027775.1	19787360	19788481	minus	0
106417459		ras-associated and pleckstrin homology domains-containing protein 1-like		C9	NC_027775.1	19789127	19792966	minus	3
106416503		uncharacterized LOC106416503		C9	NC_027775.1	19793695	19796612	minus	4
106418606		protein phosphatase 2C 77-like		C9	NC_027775.1	19797874	19799999	minus	5
106417460		uncharacterized LOC106417460		C9	NC_027775.1	19811057	19812421	plus	2
106416477		uncharacterized LOC106416477		C9	NC_027775.1	19827355	19828605	plus	4
106417461		U-box domain-containing protein 34-like		C9	NC_027775.1	19829248	19830354	minus	2
106416476		uncharacterized LOC106416476		C9	NC_027775.1	19831628	19832878	plus	4
106416769		U-box domain-containing protein 34-like		C9	NC_027775.1	19833521	19838648	minus	9
106418464	LYCE, Lcye	lycopene epsilon cyclase, chloroplastic-like	lycopene epsilon cyclase, chloroplastic-like|lycopene epsilon cyclase	C9	NC_027775.1	19839079	19841920	minus	10
106418409		glycylpeptide N-tetradecanoyltransferase 1-like		C9	NC_027775.1	19842755	19844549	minus	2
106416395		casein kinase I isoform delta-like	BnaC09g53710D	C9	NC_027775.1	19849420	19852924	minus	13
106417982		non-functional pseudokinase ZED1-like		C9	NC_027775.1	19859418	19860598	plus	1
106417981		non-functional pseudokinase ZED1-like		C9	NC_027775.1	19864080	19865260	plus	1
106417903		uncharacterized LOC106417903		C9	NC_027775.1	19871291	19873776	minus	8
106417462		uncharacterized LOC106417462		C9	NC_027775.1	19882567	19883490	minus	2
106416603		uncharacterized LOC106416603		C9	NC_027775.1	19885878	19887101	plus	3
106417464		uncharacterized LOC106417464		C9	NC_027775.1	19906360	19912792	plus	6
106418117		polyubiquitin-like		C9	NC_027775.1	19947667	19948820	minus	1
106416780		uncharacterized LOC106416780		C9	NC_027775.1	19955820	19958154	plus	5
106417645		cytokinin dehydrogenase 3-like		C9	NC_027775.1	20031252	20034151	plus	5
106417465		ethylene-responsive transcription factor ERF104-like		C9	NC_027775.1	20078943	20079698	minus	3
106417670		pathogenesis-related protein PR-1-like	BnaA08g30830D	C9	NC_027775.1	20106037	20106888	minus	1
106417694		uncharacterized LOC106417694		C9	NC_027775.1	20109190	20110580	minus	3
106417466		uncharacterized LOC106417466		C9	NC_027775.1	20111478	20111981	plus	1
106416601		40S ribosomal protein S10-1-like		C9	NC_027775.1	20115368	20116616	plus	5
106417641		uncharacterized LOC106417641		C9	NC_027775.1	20117718	20118888	minus	3
106417881		putative rRNA methyltransferase		C9	NC_027775.1	20131349	20135300	plus	11
106417467		uncharacterized protein At3g60930, chloroplastic-like		C9	NC_027775.1	20168204	20170123	minus	3
106418576		deSI-like protein At4g17486		C9	NC_027775.1	20171126	20172631	minus	4
106417847		uncharacterized LOC106417847		C9	NC_027775.1	20174508	20175162	plus	2
106418320		protein TRANSPARENT TESTA 12-like		C9	NC_027775.1	20187407	20194722	plus	7
106418250		uncharacterized LOC106418250		C9	NC_027775.1	20196169	20200430	minus	6
106416440		mediator of RNA polymerase II transcription subunit 36a		C9	NC_027775.1	20203778	20205947	minus	6
106416738		actin-depolymerizing factor-like		C9	NC_027775.1	20208728	20220435	plus	2
106418258		pre-mRNA cleavage factor Im 25 kDa subunit 2-like		C9	NC_027775.1	20224987	20231134	minus	9
106418257		probable transcriptional regulator SLK1		C9	NC_027775.1	20228374	20229743	minus	3
106418256		probable transcriptional regulator SLK1		C9	NC_027775.1	20232526	20236304	minus	10
106418442		serine/arginine-rich splicing factor RS40-like		C9	NC_027775.1	20240483	20243130	minus	8
106417855		uncharacterized LOC106417855		C9	NC_027775.1	20243830	20245632	plus	7
106418097		uncharacterized LOC106418097		C9	NC_027775.1	20250395	20251070	plus	3
106417468		uncharacterized LOC106417468		C9	NC_027775.1	20272145	20274746	plus	2
106417469		ATP-dependent DNA helicase pif1-like		C9	NC_027775.1	20274840	20275814	plus	2
106417937		uncharacterized LOC106417937		C9	NC_027775.1	20276260	20278090	plus	8
106417867		uncharacterized LOC106417867		C9	NC_027775.1	20279885	20281104	plus	3
106417933		dehydration-responsive element-binding protein 1B-like		C9	NC_027775.1	20296937	20297847	plus	1
106416484		putative amidase C869.01		C9	NC_027775.1	20351337	20353699	plus	5
106416485		uncharacterized LOC106416485		C9	NC_027775.1	20353607	20355636	minus	10
106416402		uncharacterized LOC106416402		C9	NC_027775.1	20356366	20358136	minus	3
106418186		uncharacterized LOC106418186		C9	NC_027775.1	20373879	20375007	minus	3
106418072		RING-H2 finger protein ATL48-like		C9	NC_027775.1	20380163	20380757	plus	1
106417470		uncharacterized LOC106417470		C9	NC_027775.1	20384215	20386642	plus	4
106417471		uncharacterized mitochondrial protein AtMg00810-like		C9	NC_027775.1	20400168	20401702	minus	3
106416525		uncharacterized LOC106416525		C9	NC_027775.1	20415132	20417877	minus	4
106417472		uncharacterized LOC106417472		C9	NC_027775.1	20419068	20423776	plus	5
106417474		uncharacterized LOC106417474		C9	NC_027775.1	20424621	20430146	plus	5
106417475		uncharacterized LOC106417475		C9	NC_027775.1	20431064	20432381	plus	3
106418289		disease resistance protein RML1B-like		C9	NC_027775.1	20435355	20436443	plus	2
106417476		disease resistance protein TAO1-like		C9	NC_027775.1	20436349	20438476	plus	4
106418290		uncharacterized LOC106418290		C9	NC_027775.1	20442768	20443681	minus	2
106417477		probable disease resistance protein RPP1		C9	NC_027775.1	20446840	20453005	plus	0
106417478		uncharacterized LOC106417478		C9	NC_027775.1	20457117	20458741	minus	5
106417479		uncharacterized LOC106417479		C9	NC_027775.1	20467334	20471475	plus	12
106417480		disease resistance protein RPS6-like		C9	NC_027775.1	20474240	20478740	plus	0
106417481		disease resistance protein TAO1-like		C9	NC_027775.1	20478946	20482358	plus	0
106417483		glutathione S-transferase T3-like		C9	NC_027775.1	20508750	20509616	plus	1
106417484		glutathione S-transferase T3-like		C9	NC_027775.1	20515281	20516147	plus	1
106418544		disease resistance protein TAO1-like		C9	NC_027775.1	20518890	20525152	plus	5
106418546		uncharacterized LOC106418546		C9	NC_027775.1	20524250	20525184	plus	1
106417485		uncharacterized LOC106417485		C9	NC_027775.1	20544975	20547451	minus	5
106417486		uncharacterized LOC106417486		C9	NC_027775.1	20547488	20550964	minus	6
106417487		uncharacterized LOC106417487		C9	NC_027775.1	20631151	20631564	plus	1
106417488		probable disease resistance protein RPP1		C9	NC_027775.1	20631829	20648104	plus	0
106417489		disease resistance protein ADR2-like		C9	NC_027775.1	20648617	20650595	plus	3
106418041		uncharacterized LOC106418041		C9	NC_027775.1	20654358	20654973	plus	1
106417490		disease resistance protein RPP4-like		C9	NC_027775.1	20660504	20664122	plus	0
106417491		uncharacterized LOC106417491		C9	NC_027775.1	20669718	20672264	plus	1
106417493		uncharacterized mitochondrial protein AtMg00810-like		C9	NC_027775.1	20672437	20674144	plus	2
106417699		putative U-box domain-containing protein 46		C9	NC_027775.1	20675066	20683229	plus	0
106417757		putative U-box domain-containing protein 46	BnaCnng58610D	C9	NC_027775.1	20684226	20686227	plus	2
106416620		uncharacterized LOC106416620		C9	NC_027775.1	20691896	20693442	minus	5
106417494		uncharacterized protein At4g02000-like		C9	NC_027775.1	20699345	20700025	minus	1
106416756		probable aquaporin SIP1-2	BnaC09g54320D	C9	NC_027775.1	20703332	20705116	plus	3
106417495		uncharacterized mitochondrial protein AtMg00810-like		C9	NC_027775.1	20711270	20711893	minus	2
106417900		uncharacterized LOC106417900		C9	NC_027775.1	20797827	20798403	plus	2
106416672		DEAD-box ATP-dependent RNA helicase 47A-like		C9	NC_027775.1	20798734	20800707	minus	7
106416501		uncharacterized LOC106416501		C9	NC_027775.1	20811282	20813027	plus	2
106418243		vacuolar protein sorting-associated protein 35A		C9	NC_027775.1	20821034	20826866	plus	21
106418242		vacuolar protein sorting-associated protein 35A		C9	NC_027775.1	20830999	20836778	plus	21
106416528		uncharacterized LOC106416528		C9	NC_027775.1	20866930	20870385	minus	5
106417650		uncharacterized protein At4g14450, chloroplastic-like		C9	NC_027775.1	20872809	20873436	plus	0
106418206		transcriptional regulator SUPERMAN-like	BnaC03g43220D	C9	NC_027775.1	20889843	20890358	minus	1
106417497		uncharacterized LOC106417497		C9	NC_027775.1	20894831	20895421	plus	0
106416405		G-type lectin S-receptor-like serine/threonine-protein kinase CES101		C9	NC_027775.1	20907706	20912825	plus	5
106417498		putative cysteine-rich repeat secretory protein 5		C9	NC_027775.1	20916764	20922545	minus	0
106418095		probable E3 ubiquitin protein ligase DRIPH		C9	NC_027775.1	20925343	20927267	minus	7
106418121		probable E3 ubiquitin protein ligase DRIPH		C9	NC_027775.1	20928203	20930127	minus	7
106417778		uncharacterized LOC106417778		C9	NC_027775.1	20982259	20983135	minus	2
106416441		auxin-responsive protein IAA2	BnaC03g43120D	C9	NC_027775.1	21000926	21001971	plus	2
106417499		uncharacterized LOC106417499		C9	NC_027775.1	21014271	21018947	minus	8
106417500		uncharacterized LOC106417500		C9	NC_027775.1	21034903	21037519	minus	5
106418185		uncharacterized LOC106418185		C9	NC_027775.1	21055460	21056009	plus	3
106418400		uncharacterized LOC106418400		C9	NC_027775.1	21068820	21070572	minus	2
106417502		uncharacterized LOC106417502		C9	NC_027775.1	21087775	21089803	plus	2
106417503		uncharacterized LOC106417503		C9	NC_027775.1	21089967	21090817	minus	2
106417504		uncharacterized LOC106417504		C9	NC_027775.1	21116104	21116868	minus	1
106418357		plastidial pyruvate kinase 1, chloroplastic-like		C9	NC_027775.1	21117479	21121106	minus	6
106417976		uncharacterized LOC106417976		C9	NC_027775.1	21133244	21134064	minus	3
106416660		protein MAK16 homolog		C9	NC_027775.1	21138519	21140279	plus	9
106416661		guanine nucleotide-binding protein subunit gamma 2-like	BnaA03g36890D|BnaC03g43060D	C9	NC_027775.1	21140372	21141752	minus	4
106418252		uncharacterized LOC106418252		C9	NC_027775.1	21146450	21146681	minus	2
106416629		uncharacterized LOC106416629		C9	NC_027775.1	21157714	21163668	minus	4
106416628		calmodulin-like protein 11		C9	NC_027775.1	21160036	21162282	plus	0
106418281		probable membrane-associated kinase regulator 6		C9	NC_027775.1	21172323	21173249	plus	2
106418279		ATP sulfurylase 1, chloroplastic-like		C9	NC_027775.1	21173856	21176340	minus	4
106416453		stem-specific protein TSJT1-like	BnaCnng37330D	C9	NC_027775.1	21201708	21203085	minus	4
106416563		transmembrane emp24 domain-containing protein p24beta3-like	BnaCnng37320D	C9	NC_027775.1	21203394	21204787	minus	4
106417947		uncharacterized protein At4g04775-like		C9	NC_027775.1	21211463	21212067	minus	1
106417505		uncharacterized protein At4g04775-like		C9	NC_027775.1	21215800	21216319	minus	2
106416564		early light-induced protein 1, chloroplastic		C9	NC_027775.1	21216994	21218322	plus	3
106417506		cellulose synthase-like protein B5		C9	NC_027775.1	21247483	21248559	minus	0
106416727		uncharacterized LOC106416727		C9	NC_027775.1	21248669	21249514	minus	3
106418628		uncharacterized LOC106418628		C9	NC_027775.1	21251885	21255875	minus	7
106417507		uncharacterized LOC106417507		C9	NC_027775.1	21256992	21258911	minus	1
106417508		uncharacterized LOC106417508		C9	NC_027775.1	21263000	21263539	plus	1
106417509		uncharacterized LOC106417509		C9	NC_027775.1	21264678	21265256	plus	1
106417510		dehydration-responsive element-binding protein 2G-like		C9	NC_027775.1	21278654	21279617	plus	0
106416609		putative uncharacterized protein DDB_G0271606		C9	NC_027775.1	21280197	21283018	minus	9
106416448		CCR4-NOT transcription complex subunit 11-like		C9	NC_027775.1	21283581	21287263	plus	12
106418087		anamorsin homolog		C9	NC_027775.1	21293227	21303524	plus	10
106417512		40S ribosomal protein S16-3-like		C9	NC_027775.1	21304430	21305120	plus	2
106416650		lon protease homolog 1, mitochondrial-like		C9	NC_027775.1	21310217	21312067	minus	9
106417631		uncharacterized LOC106417631		C9	NC_027775.1	21318367	21319939	plus	3
106416646		zinc finger protein ZAT12-like	BnaC09g35160D	C9	NC_027775.1	21329649	21330429	plus	1
106418067		ankyrin repeat-containing protein At5g02620-like		C9	NC_027775.1	21331889	21332508	minus	2
106418638		ras-related protein RABE1c-like		C9	NC_027775.1	21334251	21336218	minus	8
106418639		gibberellin-regulated protein 10-like	BnaC09g35190D	C9	NC_027775.1	21340928	21341468	plus	2
106418064		gibberellin-regulated protein 10-like	BnaC09g35200D	C9	NC_027775.1	21354073	21354452	plus	2
106417513		uncharacterized LOC106417513		C9	NC_027775.1	21394094	21394441	minus	1
106416744		uncharacterized LOC106416744		C9	NC_027775.1	21396361	21397238	plus	5
106416745		uncharacterized LOC106416745		C9	NC_027775.1	21397264	21398613	plus	3
106417616		40S ribosomal protein S15a-like		C9	NC_027775.1	21400283	21401104	minus	3
106416460		glycine-rich RNA-binding protein 3, mitochondrial-like		C9	NC_027775.1	21401462	21402487	minus	4
106416459		probable histone H2A.7		C9	NC_027775.1	21402573	21403332	minus	2
106418401		actin-depolymerizing factor 3-like		C9	NC_027775.1	21440269	21441892	plus	3
106418362		putative pentatricopeptide repeat-containing protein At5g59900		C9	NC_027775.1	21443002	21445904	minus	1
106418364		histone H2B.11	BnaC09g35280D	C9	NC_027775.1	21446214	21446918	plus	1
106418343		THO complex subunit 4A-like	BnaC09g35290D	C9	NC_027775.1	21454444	21455955	plus	5
106418342		uncharacterized LOC106418342		C9	NC_027775.1	21456096	21459129	minus	11
106416691		uncharacterized LOC106416691		C9	NC_027775.1	21461000	21463520	plus	5
106417753		two-component response regulator-like PRR37	BnaC09g35320D	C9	NC_027775.1	21464820	21467139	minus	3
106417514		uncharacterized LOC106417514		C9	NC_027775.1	21487256	21488146	plus	1
106417515		uncharacterized LOC106417515		C9	NC_027775.1	21490044	21491881	minus	5
106417516		uncharacterized LOC106417516		C9	NC_027775.1	21494967	21495857	plus	1
106417517		uncharacterized LOC106417517		C9	NC_027775.1	21497696	21499653	minus	5
106417518		laccase-17-like		C9	NC_027775.1	21536798	21539030	plus	5
106416442		laccase-17-like		C9	NC_027775.1	21540860	21543505	plus	0
106416443		uncharacterized LOC106416443		C9	NC_027775.1	21543299	21544444	minus	4
106418425		two-component response regulator-like APRR3	BnaC09g35410D	C9	NC_027775.1	21573509	21576734	minus	11
106418426		pumilio homolog 18-like	BnaC09g35420D	C9	NC_027775.1	21577249	21578284	plus	1
106418682		AP2-like ethylene-responsive transcription factor TOE2	BnaC09g35430D	C9	NC_027775.1	21597437	21601320	plus	10
106417607		B3 domain-containing protein At5g60130-like		C9	NC_027775.1	21601445	21602943	minus	4
106417609		B3 domain-containing protein At5g60142-like		C9	NC_027775.1	21604145	21605434	minus	4
106416746		uncharacterized LOC106416746		C9	NC_027775.1	21605798	21611376	plus	11
106417519		uncharacterized LOC106417519		C9	NC_027775.1	21612616	21616890	plus	0
106418125		pumilio homolog 18-like		C9	NC_027775.1	21618141	21619145	minus	2
106417520		protein ariadne-1-like		C9	NC_027775.1	21620465	21621432	minus	2
106417521		probable E3 ubiquitin-protein ligase ARI16		C9	NC_027775.1	21622152	21624131	minus	4
106417522		protein ariadne-1-like		C9	NC_027775.1	21660152	21661119	minus	2
106417523		uncharacterized LOC106417523		C9	NC_027775.1	21667399	21668715	minus	1
106417784		NEDD8-specific protease 1-like		C9	NC_027775.1	21681193	21682291	plus	0
106417593		probable membrane-associated kinase regulator 6		C9	NC_027775.1	21688676	21689952	plus	2
106418329		5'-adenylylsulfate reductase 1, chloroplastic-like		C9	NC_027775.1	21725892	21727873	plus	3
106418330		uncharacterized LOC106418330		C9	NC_027775.1	21728075	21729264	minus	3
106418321		5'-adenylylsulfate reductase 1, chloroplastic-like		C9	NC_027775.1	21735781	21737762	plus	3
106418322		uncharacterized LOC106418322		C9	NC_027775.1	21737964	21739152	minus	3
106417525		uncharacterized LOC106417525		C9	NC_027775.1	21750288	21754846	plus	5
106417526		F-box protein At1g54550-like		C9	NC_027775.1	21760836	21761778	minus	2
106417527		F-box protein At1g54550-like		C9	NC_027775.1	21776906	21777848	minus	2
106417920		probable pectate lyase 18		C9	NC_027775.1	21789700	21791304	minus	0
106417528		F-box protein At2g35280-like		C9	NC_027775.1	21791406	21792077	minus	1
106417529		uncharacterized LOC106417529		C9	NC_027775.1	21793250	21795762	minus	12
106417530		uncharacterized LOC106417530		C9	NC_027775.1	21798193	21799902	plus	1
106417531		uncharacterized LOC106417531		C9	NC_027775.1	21802757	21803859	plus	2
106416434		transportin-1-like		C9	NC_027775.1	21807251	21813176	minus	28
106417724		uncharacterized LOC106417724		C9	NC_027775.1	21814556	21815863	plus	4
106418219		uncharacterized LOC106418219		C9	NC_027775.1	21820897	21821366	plus	3
106418038		uncharacterized LOC106418038		C9	NC_027775.1	21828078	21828980	minus	2
106417801		translation initiation factor IF-3-like		C9	NC_027775.1	21832221	21836696	plus	7
106418316		probable ubiquitin-conjugating enzyme E2 23		C9	NC_027775.1	21857428	21869461	plus	15
106418318		transcription factor ABORTED MICROSPORES-like		C9	NC_027775.1	21869651	21871962	minus	8
106417532		uncharacterized mitochondrial protein AtMg00810-like		C9	NC_027775.1	21907030	21908761	minus	2
106417534		uncharacterized LOC106417534		C9	NC_027775.1	21910847	21911671	minus	1
106416393		uncharacterized LOC106416393		C9	NC_027775.1	21912380	21914631	plus	4
106418625		UDP-glycosyltransferase 90A1-like		C9	NC_027775.1	21925651	21929350	minus	3
106416773		ankyrin repeat-containing protein At5g02620-like		C9	NC_027775.1	21937117	21939606	plus	3
106416768		ankyrin repeat-containing protein At5g02620-like		C9	NC_027775.1	21942217	21944706	plus	3
106417535		ankyrin-1-like		C9	NC_027775.1	21961426	21965310	plus	4
106418036		uncharacterized LOC106418036		C9	NC_027775.1	21994640	21995843	plus	3
106418497		uncharacterized LOC106418497		C9	NC_027775.1	22021827	22022391	minus	3
106418498		uncharacterized LOC106418498		C9	NC_027775.1	22024034	22024778	plus	3
106418496		transmembrane and coiled-coil domain-containing protein 1-like		C9	NC_027775.1	22050552	22051454	minus	1
106417536		zinc finger BED domain-containing protein RICESLEEPER 2-like		C9	NC_027775.1	22059021	22060461	minus	3
106417537		glutathione S-transferase T3-like		C9	NC_027775.1	22063855	22064625	plus	1
106417750		activator of 90 kDa heat shock protein ATPase homolog		C9	NC_027775.1	22066695	22069033	plus	0
106417902		protein trichome birefringence-like 1		C9	NC_027775.1	22071767	22074012	plus	4
106417776		tetraspanin-6-like		C9	NC_027775.1	22078500	22079846	minus	0
106417538		tetraspanin-6-like		C9	NC_027775.1	22079868	22080821	minus	2
106418116		omega-6 fatty acid desaturase, endoplasmic reticulum-like	omega-6 fatty acid desaturase, endoplasmic reticulum-like|delta-12 oleate desaturase	C9	NC_027775.1	22082066	22082858	minus	1
106417584	FAD2-4	omega-6 fatty acid desaturase, endoplasmic reticulum-like	omega-6 fatty acid desaturase, endoplasmic reticulum-like|delta-12 oleate desaturase|fatty acid desaturase BnaC.FAD2.b	C9	NC_027775.1	22087696	22090143	minus	3
106416357		zinc finger CCCH domain-containing protein 36-like		C9	NC_027775.1	22091044	22093403	minus	4
106417539		uncharacterized LOC106417539		C9	NC_027775.1	22097258	22097764	plus	1
106417540		uncharacterized LOC106417540		C9	NC_027775.1	22098065	22098538	plus	1
106418701		uncharacterized LOC106418701		C9	NC_027775.1	22101047	22101933	plus	4
106418700		protein EMSY-LIKE 1-like		C9	NC_027775.1	22101560	22105072	minus	10
106417541		uncharacterized LOC106417541		C9	NC_027775.1	22110190	22110728	plus	1
106416600		polygalacturonase inhibitor 1-like	BnaCnng23020D	C9	NC_027775.1	22122373	22123921	minus	2
106418013		ras-related protein RABA4d		C9	NC_027775.1	22124844	22126271	minus	2
106417542		glutathione S-transferase T3-like		C9	NC_027775.1	22129758	22131198	minus	3
106417659		chaperone protein dnaJ 6-like	BnaCnng23000D	C9	NC_027775.1	22131884	22133813	plus	8
106417792		protein cornichon homolog 1-like	BnaCnng22990D	C9	NC_027775.1	22133982	22135364	plus	4
106418509		serine/threonine-protein kinase Nek7-like	BnaCnng22980D	C9	NC_027775.1	22135859	22139575	minus	13
106417543		uncharacterized mitochondrial protein AtMg00810-like		C9	NC_027775.1	22143055	22143420	minus	1
106418668		serine carboxypeptidase-like 15		C9	NC_027775.1	22151330	22154253	minus	0
106418669		uncharacterized LOC106418669		C9	NC_027775.1	22154637	22155569	plus	2
106418667		serine carboxypeptidase-like 15		C9	NC_027775.1	22155773	22158253	minus	13
106417545		serine carboxypeptidase-like 15		C9	NC_027775.1	22158589	22162072	minus	0
106418554		transcription factor TGA6-like	BnaCnng22950D	C9	NC_027775.1	22162381	22165301	plus	9
106418555		NADH dehydrogenase [ubiquinone] 1 alpha subcomplex subunit 6		C9	NC_027775.1	22165276	22166684	minus	2
106418451		retinoblastoma-related protein 1-like		C9	NC_027775.1	22167029	22172348	minus	18
106418453		uncharacterized LOC106418453		C9	NC_027775.1	22172628	22173760	plus	2
106418452		cilia- and flagella-associated protein 20-like		C9	NC_027775.1	22173629	22174218	minus	2
106417546		cilia- and flagella-associated protein 20-like		C9	NC_027775.1	22179917	22181157	minus	5
106417547		uncharacterized LOC106417547		C9	NC_027775.1	22185228	22186117	plus	0
106418070		uncharacterized LOC106418070		C9	NC_027775.1	22193476	22194419	minus	4
106417548		uncharacterized LOC106417548		C9	NC_027775.1	22217061	22218679	minus	0
106417764		uncharacterized LOC106417764		C9	NC_027775.1	22221419	22222543	plus	4
106417549		putative auxin response factor 21		C9	NC_027775.1	22228430	22258163	minus	0
106416803		glucan endo-1,3-beta-glucosidase 13-like		C9	NC_027775.1	22247744	22251476	minus	6
106417550		glutathione S-transferase T2-like		C9	NC_027775.1	22278840	22280245	plus	3
106417731		uncharacterized LOC106417731		C9	NC_027775.1	22285879	22288374	plus	8
106418428		glutathione S-transferase U19-like	BnaC02g24980D	C9	NC_027775.1	22290411	22291621	plus	2
106417551		uncharacterized LOC106417551		C9	NC_027775.1	22297371	22298069	minus	1
106417552		uncharacterized LOC106417552		C9	NC_027775.1	22298621	22300149	minus	2
106416444		VQ motif-containing protein 9-like		C9	NC_027775.1	22304665	22305794	plus	1
106418419		14-3-3-like protein GF14 omega		C9	NC_027775.1	22307215	22309048	minus	4
106417554		F-box protein At1g78280-like		C9	NC_027775.1	22312750	22323045	minus	0
106416530		UDP-glycosyltransferase 85A4-like	BnaC02g24920D	C9	NC_027775.1	22324775	22327183	plus	2
106418313		probable pectin methyltransferase QUA2		C9	NC_027775.1	22356462	22361056	plus	8
106418314		uncharacterized LOC106418314		C9	NC_027775.1	22361144	22368526	minus	8
106416793		uncharacterized LOC106416793		C9	NC_027775.1	22377196	22378123	plus	3
106417962		putative pumilio homolog 7, chloroplastic		C9	NC_027775.1	22382578	22386242	minus	5
106418671		uncharacterized LOC106418671		C9	NC_027775.1	22391105	22392980	minus	5
106418481		uncharacterized methyltransferase At1g78140, chloroplastic-like		C9	NC_027775.1	22393975	22395771	plus	8
106418480		tetracycline resistance protein, class B-like		C9	NC_027775.1	22395671	22397658	minus	3
106417655		uncharacterized LOC106417655		C9	NC_027775.1	22398367	22399608	minus	1
106417555		uncharacterized LOC106417555		C9	NC_027775.1	22420068	22421453	minus	1
106416589		F-box protein At1g78100-like		C9	NC_027775.1	22424150	22425455	minus	0
106418373		mitochondrial phosphate carrier protein 3, mitochondrial-like		C9	NC_027775.1	22482335	22484394	minus	6
[truncated: 101 more rows]
